# Supplementary material for: Dynamic metastable polymersomes enable continuous flow manufacturing
Source: Nat Commun. 2023 Oct 6;14:6237. doi: 10.1038/s41467-023-41883-6 (PMC10558441; doi:10.1038/s41467-023-41883-6)
Supplement: Supplementary file 3 — Source Data [file 41467_2023_41883_MOESM3_ESM.xlsx]

## Sheet: Figure 1
	Figure 1B									Figure 1C
	Size (nm)	Qorganic/Qtotal = 0.1	Qorganic/Qtotal = 0.2	Qorganic/Qtotal = 0.3	Qorganic/Qtotal = 0.4	Qorganic/Qtotal = 0.5	Qorganic/Qtotal = 0.6	Qorganic/Qtotal = 0.7		Qorganic/Qtotal	Dh,intensity (nm)	Error	PDI	Error
	0.4	0	0	0	0	0	0	0		0.1	43.38	15.99	0.145	0.004
	0.463	0	0	0	0	0	0	0		0.2	40.87	14.11	0.129	0.014
	0.536	0	0	0	0	0	0	0		0.3	49.49	18.51	0.131	0.011
	0.621	0	0	0	0	0	0	0		0.4	90.43	38.68	0.158	0.014
	0.719	0	0	0	0	0	0	0		0.5	127.1	50.87	0.134	0.016
	0.833	0	0	0	0	0	0	0		0.6	181.3	68.7	0.13	0.007
	0.965	0	0	0	0	0	0	0		0.7	276.7	97.03	0.12	0.007
	1.12	0	0	0	0	0	0	0
	1.29	0	0	0	0	0	0	0
	1.5	0	0	0	0	0	0	0
	1.74	0	0	0	0	0	0	0
	2.01	0	0	0	0	0	0	0
	2.33	0	0	0	0	0	0	0
	2.7	0	0	0	0	0	0	0
	3.12	0	0	0	0	0	0	0
	3.62	0	0	0	0	0	0	0
	4.19	0	0	0	0	0	0	0
	4.85	0	0	0	0	0	0	0
	5.61	0	0	0	0	0	0	0
	6.5	0	0	0	0	0	0	0
	7.53	0	0	0	0	0	0	0
	8.72	0	0	0	0	0	0	0
	10.1	0	0	0	0	0	0	0
	11.7	0	0	0	0	0	0	0
	13.5	0	0	0	0	0	0	0
	15.7	0	1.01342	0	0	0	0	0
	18.2	7.58621	10.9396	0	0	0	0	0
	21	25.5172	29.9329	7.55102	0	0	0	0
	24.4	49.7241	53.6913	26.1224	0	0	0	0
	28.2	73.7931	76.5101	50.9524	0.273643	0	0	0
	32.7	91.7241	93.2886	75.5102	6.55039	0	0	0
	37.8	100	100	92.517	20.0775	0.5128	0	0
	43.8	97.2414	95.9732	100	39.0698	6.024	0	0
	50.7	85.5172	81.8792	96.5986	60.0775	17.76	0	0
	58.8	67.7241	62.0134	83.6735	79.0698	34.56	0.719084	0
	68.1	47.0345	39.8658	64.966	93.7984	54	7.60305	0
	78.8	27.6552	20.1342	44.0136	100	72.96	21.5267	0
	91.3	12.5517	6.42953	24.898	98.4496	88.8	40.6107	0
	106	3.38621	0.231544	10.5442	89.1473	97.6	61.4504	0
	122	0	0	2.4898	73.3333	100	80.1527	6.95652
	142	0	0	0	54.2636	93.6	93.8931	24.2236
	164	0	0	0	34.8837	81.6	100	48.4472
	190	0	0	0	18.2946	64.32	97.7099	73.2919
	220	0	0	0	6.73643	45.2	87.0229	91.9255
	255	0	0	0	1.00775	27.12	70.687	100
	295	0	0	0	0	12.64	50.916	95.0311
	342	0	0	0	0	3.568	31.374	78.882
	396	0	0	0	0	0	15.1145	55.9006
	459	0	0	0	0	0	4.42748	31.7391
	531	0	0	0	0	0	0	12.4224
	615	0	0	0	0	0	0	1.93168
	712	0	0	0	0	0	0	0
	825	0	0	0	0	0	0	0
	955	0	0	0	0	0	0	0
	1110	0	0	0	0	0	0	0
	1280	0	0	0	0	0	0	0
	1480	0	0	0	0	0	0	0
	1720	0	0	0	0	0	0	0
	1990	0	0	0	0	0	0	0
	2300	0	0	0	0	0	0	0
	2670	0	0	0	0	0	0	0
	3090	0	0	0	0	0	0	0
	3580	0	0	0	0	0	0	0
	4150	0	0	0	0	0	0	0
	4800	0	0	0	0	0	0	0
	5560	0	0	0	0	0	0	0
	6440	0	0	0	0	0	0	0
	7460	0	0	0	0	0	0	0
	8630	0	0	0	0	0	0	0

## Sheet: Figure 2
	Figure 2B				Figure 2C						Figure 2F
	Day 0	A400 nm, micelles	A400 nm, polymersomes		Day	Dh,intensity (nm)	Error	PDI	Error		dmembrane, day 0	dmembrane, day 14
	0	0.013619	0.039117		0	125.4	46.26	0.145	0.02		20.572	21.961
	2	0.014279	0.059502		2	151.5	51.25	0.126	0.018		20.876	22.484
	4	0.014859	0.061467		4	160.1	49.03	0.08	0.022		20.718	21.329
	7	0.014649	0.064157		7	192	66.99	0.138	0.009		20.491	23.847
	11	0.01429	0.064004		11	193	63	0.096	0.035		19.589	23.268
	14	0.014285	0.064849		14	195.1	64.63	0.095	0.003		19.672	22.866
											20.68	21.986
											19.265	21.463
											21.216	23.582
											22.857	21.408
											18.289	22.461
											21.858	20.338
											19.647	22.823
											19.441	20.499
											20.779	20.165
											20.507	21.964
											20.66	23.091
											20.424	24.291
											19.95	22.06
											19.896	22.233
											20.064	24.336
											20.285	22.866
											20.849	22
											19.105	20.915
											18.794	21.699
											18.771	23.268
											18.938	20.654
											21.221	22.484
											21.342	23.791
											21.238	22.406
											19.237	23.319
											18.874	23.127
											19.859	23.03
											21.472	24.476
											19.516	22.322
											21.499	21.776
											22.117	22.57
											20.234	22.014
											20.658	22.757
											21.092	23.542
											20.056	23.414
											21.229	20.759
											19.876	23.595
											20.803	20.481
											19.977	23.808
											21.295	21.078
											18.848	23.807
											20.008	20.239
											17.455	21.382
											18.407	20.494
											21.605	21.838
											18.868	22.819
											20.626	21.967
											20.749	22.337
											19.146	22.588
											20.651	22.066
											20.572	23.917
											18.845	22.581
											20.723	22.224
											19.747	22.184
											20.291	21.44
											21.717	21.497
											21.459	22.866
											19.569	22.553
											20.008	21.078
											18.434	22.504
											18.545	20.738
											18.287	22.292
											19.485	23.268
											20.169	22.037
											20.445	22.245
											18.64	22.099
											19.926	22.43
											19.208	23.067
											18.712	22.846
											20.698	22.807
											18.875	20.706
											19.758	22.066
											18.341	21.548
											18.321	20.138
											19.379	20.915
											19.485	20.718
											19.191	20.527
											19.972	20.758
											20.349	19.969
											18.999	20.784
											19.852	22.406
											20.324	21.666
											19.752	22.066
											21.133	22.334
											19.308	22.917
											20.71	21.267
											19.741	22.683
											18.277	20.527
											19.737	20.944
											20.858	23.02
											20.035	21.624
											20.667	22.581
											21.924	21.126
											19.419	21.078
											18.971	22.566
											21.843	21.356
											21.158	19.739
											20.031	21.307
											19.431	24.495
											19.72	21.669
											20.551	21.761
											20.908	22.799
											19.521	24.553
											21.105	22.086
											21.161	24.291
											19.14	21.284
											20.244	23.038
											21.166	22.558
											21.078	22.747

## Sheet: Figure 3
	Figure 3A						Figure 3B						Figure 3E						Figure 3F
	cpolymer (mg/mL)	Dh,intensity (nm)	Error	PDI	Error		Qtotal (mL/min)	Dh,intensity (nm)	Error	PDI	Error		Day	Dh,intensity (nm)	Error	PDI	Error		Day	Dh,intensity (nm)	Error	PDI	Error
	1	121	43.89	0.142	0.01		0.5	138.1	51.32	0.225	0.02		0	135.9	45.56	0.141	0.007		0	83.1	29.5	0.138	0.007
	5	145.5	43.8	0.089	0.009		1	125.4	46.26	0.145	0.02		2	161	46.96	0.148	0.06		2	100.4	28.61	0.073	0.021
	9	170.2	49.411	0.078	0.008		2	121.7	39.38	0.118	0.018		4	169.7	53.79	0.101	0.009		4	102	30.52	0.088	0.006
							4	109.9	33.71	0.089	0.008		7	170.2	53.96	0.077	0.027		7	103.7	30.19	0.075	0.025
							8	106.9	26.88	0.045	0.015

## Sheet: Figure 4
	Figure 4B								Figure 4C
	Size (nm)	Tannealing = 20 °C	Tannealing = 30 °C	Tannealing = 40 °C	Tannealing = 50 °C	Tannealing = 60 °C	Tannealing = 70 °C		Tannealing (°C)	Dh,intensity (nm)	Error	PDI	Error
	0.4	0	0	0	0	0	0		20	97.29	26.55	0.064	0.007
	0.463	0	0	0	0	0	0		30	99.56	28.14	0.071	0.014
	0.536	0	0	0	0	0	0		40	114.7	26.73	0.026	0.015
	0.621	0	0	0	0	0	0		50	149.6	36.14	0.041	0.021
	0.719	0	0	0	0	0	0		60	176.3	42.39	0.03	0.015
	0.833	0	0	0	0	0	0		70	190.1	52.86	0.061	0.01
	0.965	0	0	0	0	0	0
	1.12	0	0	0	0	0	0
	1.29	0	0	0	0	0	0
	1.5	0	0	0	0	0	0
	1.74	0	0	0	0	0	0
	2.01	0	0	0	0	0	0
	2.33	0	0	0	0	0	0
	2.7	0	0	0	0	0	0
	3.12	0	0	0	0	0	0
	3.62	0	0	0	0	0	0
	4.19	0	0	0	0	0	0
	4.85	0	0	0	0	0	0
	5.61	0	0	0	0	0	0
	6.5	0	0	0	0	0	0
	7.53	0	0	0	0	0	0
	8.72	0	0	0	0	0	0
	10.1	0	0	0	0	0	0
	11.7	0	0	0	0	0	0
	13.5	0	0	0	0	0	0
	15.7	0	0	0	0	0	0
	18.2	0	0	0	0	0	0
	21	0	0	0	0	0	0
	24.4	0	0	0	0	0	0
	28.2	0	0	0	0	0	0
	32.7	0	0	0	0	0	0
	37.8	0	0	0	0	0	0
	43.8	0	0	0	0	0	0
	50.7	5.85492	6.46067	0	0	0	0
	58.8	28.5492	27.3596	0	0	0	0
	68.1	60.1036	56.7416	4.5614	0	0	0
	78.8	87.0466	83.7079	32.8509	2.11111	0	0
	91.3	100	99.4382	71.0526	22.5253	0	0
	106	94.3005	100	97.807	54.5455	7.29958	15.1562
	122	73.5751	84.8315	100	84.3434	38.692	43.6458
	142	45.285	59.5506	77.6316	100	77.2152	74.4792
	164	19.2746	32.4157	42.5439	96.4646	100	95.3125
	190	3.59067	10.9551	12.4561	75.7576	95.7806	100
	220	0	0.429775	0	46.6667	67.5105	86.9792
	255	0	0	0	19.4949	30.7173	61.9792
	295	0	0	0	3.20202	5.06329	33.0208
	342	0	0	0	0	0	10.3646
	396	0	0	0	0	0	0
	459	0	0	0	0	0	0
	531	0	0	0	0	0	0
	615	0	0	0	0	0	0
	712	0	0	0	0	0	0
	825	0	0	0	0	0	0
	955	0	0	0	0	0	0
	1110	0	0	0	0	0	0
	1280	0	0	0	0	0	0
	1480	0	0	0	0	0	0
	1720	0	0	0	0	0	0
	1990	0	0	0	0	0	0
	2300	0	0	0	0	0	0
	2670	0	0	0	0	0	0
	3090	0	0	0	0	0	0
	3580	0	0	0	0	0	0
	4150	0	0	0	0	0	0
	4800	0	0	0	0	0	0
	5560	0	0	0	0	0	0
	6440	0	0	0	0	0	0
	7460	0	0	0	0	0	0
	8630	0	0	0	0	0	0

## Sheet: Figure 5
	Figure 5B
	Time (s)	A402 nm
	0	0.065232
	6	0.065237
	12	0.065568
	18	0.065996
	24	0.066583
	30	0.066674
	36	0.066636
	42	0.067053
	48	0.06711
	54	0.067142
	60	0.067339
	66	0.06763
	72	0.067901
	78	0.067931
	84	0.067853
	90	0.06812
	96	0.068167
	102	0.06849
	108	0.068381
	114	0.068318
	120	0.068355
	126	0.068541
	132	0.068393
	138	0.068405
	144	0.068223
	150	0.068373
	156	0.068377
	162	0.068542
	168	0.06835
	174	0.068382
	180	0.06872
	186	0.068662
	192	0.06849
	198	0.068441
	204	0.068603
	210	0.068212
	216	0.068276
	222	0.068532
	228	0.068382
	234	0.068825
	240	0.068557
	246	0.068756
	252	0.068649
	258	0.068693
	264	0.068613
	270	0.068621
	276	0.068881
	282	0.068632
	288	0.068962
	294	0.068962
	300	0.068668

## Sheet: Figure S1
	Figure S1A			Figure S1B
	Chemical shift (ppm)	Intensity		Retention time (min)	RI (a.u.)
	14.4843	933.219		23.388	1
	14.4842	667.062		23.396	1
	14.4841	167.906		23.404	1
	14.484	-443.938		23.413	2
	14.4838	-1042.56		23.421	2
	14.4837	-1527.59		23.429	3
	14.4836	-1842.47		23.438	3
	14.4835	-1978.13		23.446	4
	14.4834	-1963.69		23.454	5
	14.4832	-1849.75		23.463	6
	14.4831	-1691.44		23.471	7
	14.483	-1535.66		23.479	8
	14.4829	-1414.31		23.488	9
	14.4827	-1343.81		23.496	10
	14.4826	-1327.53		23.504	11
	14.4825	-1357.94		23.513	12
	14.4824	-1416.88		23.521	13
	14.4823	-1474.69		23.529	13
	14.4821	-1490.38		23.538	14
	14.482	-1418.41		23.546	15
	14.4819	-1223.03		23.554	15
	14.4818	-896.969		23.563	16
	14.4817	-478.313		23.571	17
	14.4815	-53.0625		23.579	18
	14.4814	262.844		23.588	19
	14.4813	363.594		23.596	20
	14.4812	201.562		23.604	21
	14.481	-173.938		23.613	22
	14.4809	-611.813		23.621	23
	14.4808	-896.938		23.629	24
	14.4807	-827.188		23.638	26
	14.4805	-302.5		23.646	27
	14.4804	611.062		23.654	28
	14.4803	1675.25		23.663	30
	14.4802	2543.5		23.671	31
	14.4801	2880.69		23.679	33
	14.4799	2493.78		23.688	34
	14.4798	1421.38		23.696	36
	14.4797	-58.9375		23.704	38
	14.4796	-1516.31		23.713	39
	14.4795	-2515.47		23.721	41
	14.4793	-2772.84		23.729	42
	14.4792	-2257.81		23.738	43
	14.4791	-1197.34		23.746	45
	14.479	16.9062		23.754	47
	14.4788	980.156		23.763	49
	14.4787	1422.94		23.771	50
	14.4786	1295.91		23.779	52
	14.4785	762.656		23.788	54
	14.4784	108.812		23.796	56
	14.4782	-385.969		23.804	58
	14.4781	-558.375		23.813	59
	14.478	-407.406		23.821	61
	14.4779	-65.3438		23.829	62
	14.4778	284.531		23.838	64
	14.4776	501.656		23.846	65
	14.4775	546.938		23.854	67
	14.4774	486.438		23.863	69
	14.4773	443.812		23.871	71
	14.4771	529.719		23.879	72
	14.477	784.875		23.888	74
	14.4769	1160.97		23.896	76
	14.4768	1545.22		23.904	77
	14.4766	1810.78		23.913	79
	14.4765	1868.88		23.921	80
	14.4764	1697.22		23.929	82
	14.4763	1337.62		23.938	84
	14.4762	868.469		23.946	86
	14.4761	368.594		23.954	88
	14.4759	-108.969		23.963	90
	14.4758	-545.438		23.971	91
	14.4757	-945.563		23.979	93
	14.4756	-1318.94		23.988	94
	14.4754	-1662.84		23.996	96
	14.4753	-1954.63		24.004	97
	14.4752	-2154.56		24.013	99
	14.4751	-2217.53		24.021	101
	14.4749	-2107.91		24.029	102
	14.4748	-1813.47		24.038	104
	14.4747	-1354.91		24.046	105
	14.4746	-788.094		24.054	107
	14.4745	-196.25		24.063	108
	14.4743	328.969		24.071	110
	14.4742	715.875		24.079	111
	14.4741	940.844		24.088	113
	14.474	1045.59		24.096	115
	14.4739	1132.44		24.104	117
	14.4737	1331.56		24.113	118
	14.4736	1748.84		24.121	120
	14.4735	2412.66		24.129	121
	14.4734	3243.19		24.138	123
	14.4732	4061.53		24.146	124
	14.4731	4642.34		24.154	125
	14.473	4791.81		24.163	127
	14.4729	4422.25		24.171	128
	14.4728	3592.03		24.179	129
	14.4726	2491.66		24.188	130
	14.4725	1380.75		24.196	131
	14.4724	499.031		24.204	133
	14.4723	-12.5938		24.213	134
	14.4721	-150.75		24.221	135
	14.472	-34.1563		24.229	136
	14.4719	155.031		24.238	137
	14.4718	248.781		24.246	138
	14.4717	155.688		24.254	139
	14.4715	-111.875		24.263	140
	14.4714	-454.594		24.271	141
	14.4713	-733.563		24.279	143
	14.4712	-827.938		24.288	144
	14.471	-680.969		24.296	145
	14.4709	-319.031		24.304	147
	14.4708	158.031		24.313	148
	14.4707	610.406		24.321	149
	14.4706	901.719		24.329	150
	14.4704	941.156		24.338	151
	14.4703	711.656		24.346	152
	14.4702	277.25		24.354	153
	14.4701	-234.969		24.363	154
	14.47	-674.094		24.371	155
	14.4698	-915.563		24.379	156
	14.4697	-905.875		24.388	157
	14.4696	-683.656		24.396	158
	14.4695	-365.094		24.404	159
	14.4693	-95.5938		24.413	160
	14.4692	14.4062		24.421	162
	14.4691	-57.6875		24.429	163
	14.469	-232.063		24.438	164
	14.4689	-360.344		24.446	165
	14.4687	-297.406		24.454	166
	14.4686	23.3125		24.463	166
	14.4685	546.25		24.471	167
	14.4684	1108.66		24.479	168
	14.4682	1511.19		24.488	169
	14.4681	1611.69		24.496	170
	14.468	1397.22		24.504	171
	14.4679	994.812		24.513	172
	14.4678	611.406		24.521	173
	14.4676	430.812		24.529	174
	14.4675	518.312		24.538	175
	14.4674	784.844		24.546	176
	14.4673	1032.72		24.554	177
	14.4672	1064.41		24.563	178
	14.467	799.25		24.571	179
	14.4669	335.844		24.579	180
	14.4668	-79.1563		24.588	181
	14.4667	-168.594		24.596	182
	14.4665	227.469		24.604	183
	14.4664	1047		24.613	184
	14.4663	2003.28		24.621	185
	14.4662	2696.53		24.629	186
	14.4661	2792.88		24.638	187
	14.4659	2188.06		24.646	189
	14.4658	1075.12		24.654	190
	14.4657	-122.563		24.663	192
	14.4656	-928.656		24.671	193
	14.4655	-1022.72		24.679	194
	14.4653	-387.281		24.688	196
	14.4652	676.688		24.696	197
	14.4651	1674.06		24.704	199
	14.465	2122.53		24.713	201
	14.4648	1752.28		24.721	202
	14.4647	609.25		24.729	203
	14.4646	-977.063		24.738	204
	14.4645	-2541.75		24.746	205
	14.4643	-3675.13		24.754	207
	14.4642	-4173.25		24.763	208
	14.4641	-4086.13		24.771	209
	14.464	-3655.53		24.779	210
	14.4639	-3182.81		24.788	212
	14.4637	-2894.72		24.796	213
	14.4636	-2866		24.804	214
	14.4635	-3024.38		24.813	216
	14.4634	-3220.84		24.821	217
	14.4633	-3319.97		24.829	219
	14.4631	-3261.69		24.838	220
	14.463	-3070.03		24.846	222
	14.4629	-2812.22		24.854	223
	14.4628	-2540.66		24.863	225
	14.4626	-2253.44		24.871	227
	14.4625	-1894.84		24.879	229
	14.4624	-1393.94		24.888	230
	14.4623	-717.844		24.896	232
	14.4622	91.5938		24.904	234
	14.462	917.875		24.913	236
	14.4619	1606.44		24.921	237
	14.4618	2021.09		24.929	239
	14.4617	2092.72		24.938	240
	14.4616	1839.25		24.946	242
	14.4614	1351.56		24.954	243
	14.4613	754.094		24.963	245
	14.4612	160.969		24.971	247
	14.4611	-354.781		24.979	249
	14.4609	-769.563		24.988	252
	14.4608	-1095.53		24.996	254
	14.4607	-1357.88		25.004	256
	14.4606	-1574.03		25.013	259
	14.4604	-1742.81		25.021	261
	14.4603	-1846.41		25.029	264
	14.4602	-1860.91		25.038	266
	14.4601	-1769.19		25.046	269
	14.46	-1570.88		25.054	272
	14.4598	-1286.28		25.063	274
	14.4597	-952.781		25.071	277
	14.4596	-616.219		25.079	280
	14.4595	-318.031		25.088	283
	14.4594	-83.1875		25.096	287
	14.4592	87.2188		25.104	291
	14.4591	215.938		25.113	295
	14.459	339.719		25.121	300
	14.4589	494.25		25.129	304
	14.4588	698.469		25.138	309
	14.4586	945.25		25.146	313
	14.4585	1203.16		25.154	318
	14.4584	1427.59		25.163	323
	14.4583	1576.03		25.171	329
	14.4581	1618.94		25.179	334
	14.458	1542.41		25.188	340
	14.4579	1342.47		25.196	347
	14.4578	1018.19		25.204	354
	14.4576	570.688		25.213	361
	14.4575	11.5312		25.221	368
	14.4574	-623.375		25.229	376
	14.4573	-1264.78		25.238	383
	14.4572	-1816.19		25.246	391
	14.457	-2179.31		25.254	399
	14.4569	-2289.94		25.263	407
	14.4568	-2148.47		25.271	416
	14.4567	-1826.31		25.279	425
	14.4566	-1442.31		25.288	435
	14.4564	-1114.69		25.296	445
	14.4563	-913.25		25.304	457
	14.4562	-834.25		25.313	469
	14.4561	-813.656		25.321	482
	14.4559	-773.031		25.329	495
	14.4558	-673.031		25.338	509
	14.4557	-543.906		25.346	523
	14.4556	-472		25.354	537
	14.4555	-545.375		25.363	552
	14.4553	-785.75		25.371	568
	14.4552	-1105.72		25.379	584
	14.4551	-1321.09		25.388	601
	14.455	-1221.81		25.396	619
	14.4549	-672.156		25.404	638
	14.4547	308.031		25.413	657
	14.4546	1524.72		25.421	676
	14.4545	2668.34		25.429	696
	14.4544	3431.09		25.438	717
	14.4542	3628.72		25.446	738
	14.4541	3273.19		25.454	760
	14.454	2562.16		25.463	783
	14.4539	1791.69		25.471	807
	14.4537	1234.03		25.479	832
	14.4536	1036.75		25.488	857
	14.4535	1186.03		25.496	883
	14.4534	1542.31		25.504	910
	14.4533	1921.81		25.513	938
	14.4531	2176.75		25.521	966
	14.453	2236.59		25.529	995
	14.4529	2097.69		25.538	1025
	14.4528	1781.28		25.546	1056
	14.4527	1296.66		25.554	1088
	14.4525	637.125		25.563	1120
	14.4524	-188		25.571	1153
	14.4523	-1109.69		25.579	1187
	14.4522	-1981.22		25.588	1222
	14.452	-2611.22		25.596	1257
	14.4519	-2841.13		25.604	1294
	14.4518	-2629.16		25.613	1331
	14.4517	-2091.97		25.621	1369
	14.4516	-1470.69		25.629	1407
	14.4514	-1028.34		25.638	1446
	14.4513	-924.719		25.646	1486
	14.4512	-1134.5		25.654	1527
	14.4511	-1456.91		25.663	1568
	14.451	-1619.34		25.671	1610
	14.4508	-1429.88		25.679	1653
	14.4507	-897.594		25.688	1696
	14.4506	-256.531		25.696	1740
	14.4505	129.156		25.704	1785
	14.4503	-60.75		25.713	1830
	14.4502	-934.969		25.721	1875
	14.4501	-2311.66		25.729	1921
	14.45	-3774.03		25.738	1967
	14.4498	-4838.5		25.746	2014
	14.4497	-5156.44		25.754	2061
	14.4496	-4655.31		25.763	2108
	14.4495	-3553.97		25.771	2156
	14.4494	-2248.25		25.779	2204
	14.4492	-1126.97		25.788	2253
	14.4491	-410.75		25.796	2301
	14.449	-85.9688		25.804	2350
	14.4489	40.5938		25.813	2399
	14.4488	207.062		25.821	2448
	14.4486	557.469		25.829	2497
	14.4485	1071.84		25.838	2545
	14.4484	1594.75		25.846	2594
	14.4483	1937.97		25.854	2643
	14.4482	1992.94		25.863	2691
	14.448	1789.25		25.871	2740
	14.4479	1469.19		25.879	2788
	14.4478	1198.38		25.888	2836
	14.4477	1070.16		25.896	2884
	14.4475	1060.38		25.904	2931
	14.4474	1058.25		25.913	2978
	14.4473	953.312		25.921	3025
	14.4472	721.375		25.929	3071
	14.4471	453.656		25.938	3116
	14.4469	307.875		25.946	3161
	14.4468	405.312		25.954	3205
	14.4467	735.844		25.963	3248
	14.4466	1131.44		25.971	3291
	14.4464	1332.19		25.979	3333
	14.4463	1118.72		25.988	3374
	14.4462	439.938		25.996	3414
	14.4461	-534.719		26.004	3454
	14.4459	-1473.69		26.013	3492
	14.4458	-2029.09		26.021	3529
	14.4457	-1999.75		26.029	3565
	14.4456	-1425.53		26.038	3600
	14.4455	-564.406		26.046	3634
	14.4453	237.031		26.054	3667
	14.4452	713.75		26.063	3699
	14.4451	801.219		26.071	3729
	14.445	644.438		26.079	3759
	14.4449	492.125		26.088	3786
	14.4447	536.656		26.096	3812
	14.4446	789.906		26.104	3837
	14.4445	1066.34		26.113	3861
	14.4444	1086.88		26.121	3883
	14.4443	650.188		26.129	3904
	14.4441	-222.125		26.138	3923
	14.444	-1249.53		26.146	3941
	14.4439	-1993.81		26.154	3958
	14.4438	-2056.03		26.163	3973
	14.4436	-1272.19		26.171	3987
	14.4435	188.969		26.179	3999
	14.4434	1878.62		26.188	4009
	14.4433	3248.56		26.196	4018
	14.4431	3875.78		26.204	4026
	14.443	3625.59		26.213	4032
	14.4429	2681.12		26.221	4036
	14.4428	1431.81		26.229	4039
	14.4427	283.781		26.238	4041
	14.4425	-513.906		26.246	4041
	14.4424	-946.063		26.254	4039
	14.4423	-1183.28		26.263	4036
	14.4422	-1447.75		26.271	4032
	14.4421	-1870.16		26.279	4025
	14.4419	-2412.63		26.288	4017
	14.4418	-2893.84		26.296	4008
	14.4417	-3093.91		26.304	3997
	14.4416	-2877		26.313	3984
	14.4414	-2263.28		26.321	3971
	14.4413	-1413.88		26.329	3955
	14.4412	-542.594		26.338	3939
	14.4411	193.469		26.346	3920
	14.441	761.812		26.354	3901
	14.4408	1243.72		26.363	3880
	14.4407	1755.72		26.371	3859
	14.4406	2349.62		26.379	3836
	14.4405	2951.19		26.388	3812
	14.4404	3377.25		26.396	3786
	14.4402	3424.19		26.404	3759
	14.4401	2984.28		26.413	3731
	14.44	2125.19		26.421	3702
	14.4399	1088.09		26.429	3672
	14.4397	198.031		26.438	3641
	14.4396	-271.844		26.446	3609
	14.4395	-219.969		26.454	3576
	14.4394	239.781		26.463	3543
	14.4392	829.719		26.471	3509
	14.4391	1231.5		26.479	3474
	14.439	1225.06		26.488	3438
	14.4389	778.656		26.496	3402
	14.4388	53.3125		26.504	3364
	14.4386	-675.813		26.513	3326
	14.4385	-1141.47		26.521	3288
	14.4384	-1194.38		26.529	3248
	14.4383	-854.906		26.538	3208
	14.4382	-292.031		26.546	3168
	14.438	253.281		26.554	3127
	14.4379	560.344		26.563	3085
	14.4378	496.25		26.571	3043
	14.4377	37.4375		26.579	3001
	14.4375	-752.219		26.588	2958
	14.4374	-1765.25		26.596	2916
	14.4373	-2888.47		26.604	2873
	14.4372	-4019.25		26.613	2830
	14.4371	-5058.69		26.621	2787
	14.4369	-5897.25		26.629	2744
	14.4368	-6411.5		26.638	2700
	14.4367	-6482.38		26.646	2657
	14.4366	-6032.84		26.654	2613
	14.4365	-5068.44		26.663	2570
	14.4363	-3699.47		26.671	2526
	14.4362	-2131.03		26.679	2483
	14.4361	-619.031		26.688	2440
	14.436	594.062		26.696	2397
	14.4358	1342.31		26.704	2354
	14.4357	1575.44		26.713	2311
	14.4356	1363.75		26.721	2269
	14.4355	867.844		26.729	2226
	14.4353	286.906		26.738	2184
	14.4352	-196.344		26.746	2143
	14.4351	-458.063		26.754	2101
	14.435	-450.875		26.763	2060
	14.4349	-199		26.771	2019
	14.4347	223.938		26.779	1979
	14.4346	723.562		26.788	1939
	14.4345	1208.47		26.796	1898
	14.4344	1606.28		26.804	1858
	14.4343	1867.94		26.813	1818
	14.4341	1965.94		26.821	1779
	14.434	1891.03		26.829	1741
	14.4339	1650.97		26.838	1704
	14.4338	1274.31		26.846	1667
	14.4337	815.031		26.854	1632
	14.4335	354.875		26.863	1596
	14.4334	-2.03125		26.871	1561
	14.4333	-146.688		26.879	1527
	14.4332	8.8125		26.888	1493
	14.433	501.594		26.896	1459
	14.4329	1295.06		26.904	1426
	14.4328	2273.06		26.913	1393
	14.4327	3257.78		26.921	1361
	14.4326	4048.47		26.929	1329
	14.4324	4474.59		26.938	1298
	14.4323	4444.81		26.946	1268
	14.4322	3977.34		26.954	1237
	14.4321	3198.12		26.963	1208
	14.4319	2306.97		26.971	1179
	14.4318	1519.47		26.979	1151
	14.4317	1005.59		26.988	1123
	14.4316	842.875		26.996	1096
	14.4315	1002.97		27.004	1069
	14.4313	1372.78		27.013	1043
	14.4312	1801.84		27.021	1018
	14.4311	2157.53		27.029	993
	14.431	2365.78		27.038	969
	14.4308	2423.84		27.046	945
	14.4307	2383.25		27.054	922
	14.4306	2312.44		27.063	900
	14.4305	2258.94		27.071	879
	14.4304	2227.31		27.079	857
	14.4302	2182.06		27.088	836
	14.4301	2072		27.096	815
	14.43	1861.56		27.104	795
	14.4299	1552.09		27.113	776
	14.4298	1183.53		27.121	757
	14.4296	813.875		27.129	739
	14.4295	490.594		27.138	721
	14.4294	227.969		27.146	704
	14.4293	3.96875		27.154	687
	14.4291	-221.375		27.163	671
	14.429	-476.094		27.171	655
	14.4289	-751.344		27.179	639
	14.4288	-996.063		27.188	624
	14.4286	-1135.47		27.196	610
	14.4285	-1104.66		27.204	595
	14.4284	-881.75		27.213	581
	14.4283	-501.281		27.221	568
	14.4282	-42.5		27.229	555
	14.428	402.938		27.238	543
	14.4279	767.094		27.246	531
	14.4278	1027.47		27.254	519
	14.4277	1205.56		27.263	507
	14.4276	1344.19		27.271	497
	14.4274	1479.09		27.279	486
	14.4273	1619.72		27.288	476
	14.4272	1751.25		27.296	466
	14.4271	1852.12		27.304	457
	14.4269	1914.56		27.313	448
	14.4268	1952		27.321	439
	14.4267	1986.28		27.329	430
	14.4266	2021.41		27.338	422
	14.4265	2021.16		27.346	414
	14.4263	1909.38		27.354	406
	14.4262	1599.31		27.363	399
	14.4261	1042		27.371	392
	14.426	268.406		27.379	385
	14.4259	-599.125		27.388	379
	14.4257	-1379.88		27.396	373
	14.4256	-1898.81		27.404	368
	14.4255	-2054.28		27.413	362
	14.4254	-1854.69		27.421	357
	14.4252	-1403.91		27.429	353
	14.4251	-842.719		27.438	348
	14.425	-277.5		27.446	343
	14.4249	264.875		27.454	339
	14.4247	829.531		27.463	334
	14.4246	1475.66		27.471	330
	14.4245	2204.25		27.479	326
	14.4244	2914.84		27.488	323
	14.4243	3426.91		27.496	320
	14.4241	3561.62		27.504	317
	14.424	3248.06		27.513	313
	14.4239	2593.12		27.521	310
	14.4238	1867.81		27.529	308
	14.4237	1401.66		27.538	305
	14.4235	1426.41		27.546	303
	14.4234	1942.41		27.554	302
	14.4233	2680.72		27.563	300
	14.4232	3191.34		27.571	298
	14.423	3029.44		27.579	296
	14.4229	1960.56		27.588	294
	14.4228	89.25		27.596	292
	14.4227	-2152.59		27.604	291
	14.4226	-4160.31		27.613	289
	14.4224	-5387.81		27.621	288
	14.4223	-5555.59		27.629	287
	14.4222	-4745.5		27.638	286
	14.4221	-3343		27.646	285
	14.422	-1861.25		27.654	285
	14.4218	-729.781		27.663	285
	14.4217	-144.313		27.671	284
	14.4216	-36.375		27.679	284
	14.4215	-162.719		27.688	285
	14.4213	-256.406		27.696	285
	14.4212	-160		27.704	285
	14.4211	122.031		27.713	284
	14.421	465.219		27.721	284
	14.4209	724.812		27.729	285
	14.4207	831.625		27.738	285
	14.4206	829.406		27.746	285
	14.4205	838.719		27.754	286
	14.4204	974.469		27.763	286
	14.4202	1269.81		27.771	286
	14.4201	1650.94		27.779	287
	14.42	1976.34		27.788	287
	14.4199	2114.38		27.796	288
	14.4198	2012.75		27.804	288
	14.4196	1718.25		27.813	289
	14.4195	1337.53		27.821	289
	14.4194	964.719		27.829	290
	14.4193	621.562		27.838	291
	14.4192	248.188		27.846	292
	14.419	-248.344		27.854	293
	14.4189	-917.438		27.863	294
	14.4188	-1706.75		27.871	294
	14.4187	-2463.38		27.879	295
	14.4185	-2999.03		27.888	296
	14.4184	-3185.56		27.896	297
	14.4183	-3029.19		27.904	297
	14.4182	-2676.56		27.913	298
	14.418	-2344.34		27.921	299
	14.4179	-2207		27.929	300
	14.4178	-2300		27.938	301
	14.4177	-2495.31		27.946	302
	14.4176	-2563.63		27.954	303
	14.4174	-2295.28		27.963	304
	14.4173	-1617		27.971	305
	14.4172	-642.813		27.979	306
	14.4171	370.344		27.988	307
	14.417	1140.78		27.996	308
	14.4168	1493.84		28.004	309
	14.4167	1440.78		28.013	310
	14.4166	1163.38		28.021	311
	14.4165	914.781		28.029	312
	14.4163	886.688		28.038	313
	14.4162	1112.31		28.046	314
	14.4161	1452.59		28.054	314
	14.416	1670.22		28.063	315
	14.4159	1550.91		28.071	316
	14.4157	1009.44		28.079	317
	14.4156	128.312		28.088	318
	14.4155	-884.281		28.096	319
	14.4154	-1792.75		28.104	319
	14.4153	-2432.88		28.113	320
	14.4151	-2766.22		28.121	320
	14.415	-2868.44		28.129	320
	14.4149	-2867.22		28.138	321
	14.4148	-2869.72		28.146	322
	14.4146	-2918.22		28.154	322
	14.4145	-2991.47		28.163	322
	14.4144	-3041.03		28.171	322
	14.4143	-3032.81		28.179	323
	14.4142	-2967.16		28.188	323
	14.414	-2867.28		28.196	324
	14.4139	-2749.41		28.204	324
	14.4138	-2599.78		28.213	325
	14.4137	-2378.5		28.221	325
	14.4136	-2048.88		28.229	325
	14.4134	-1614.66		28.238	325
	14.4133	-1135.63		28.246	325
	14.4132	-707.438		28.254	325
	14.4131	-413.5		28.263	326
	14.4129	-275.688		28.271	326
	14.4128	-238.469		28.279	325
	14.4127	-200.75		28.288	325
	14.4126	-83.3125		28.296	325
	14.4124	105.938		28.304	325
	14.4123	252.438		28.313	324
	14.4122	179.125		28.321	324
	14.4121	-257.719		28.329	324
	14.412	-1070.06		28.338	323
	14.4118	-2091.91		28.346	322
	14.4117	-3018.75		28.354	322
	14.4116	-3523.13		28.363	321
	14.4115	-3395.25		28.371	320
	14.4114	-2640.69		28.379	320
	14.4112	-1484.19		28.388	319
	14.4111	-275.125		28.396	319
	14.411	662.844		28.404	318
	14.4109	1164.16		28.413	318
	14.4107	1272.16		28.421	317
	14.4106	1187.03		28.429	316
	14.4105	1139.53		28.438	315
	14.4104	1259.25		28.446	315
	14.4103	1505.06		28.454	314
	14.4101	1693.12		28.463	313
	14.41	1605.75		28.471	312
	14.4099	1121.31		28.479	311
	14.4098	296.875		28.488	309
	14.4096	-639.969		28.496	308
	14.4095	-1385.53		28.504	307
	14.4094	-1690.31		28.513	306
	14.4093	-1461.16		28.521	304
	14.4092	-786.25		28.529	303
	14.409	123.531		28.538	301
	14.4089	1039.34		28.546	300
	14.4088	1807.22		28.554	299
	14.4087	2383.72		28.563	297
	14.4085	2802		28.571	296
	14.4084	3099.31		28.579	295
	14.4083	3253.56		28.588	293
	14.4082	3173.22		28.596	292
	14.4081	2747.31		28.604	290
	14.4079	1928.91		28.613	288
	14.4078	801.562		28.621	286
	14.4077	-414.281		28.629	284
	14.4076	-1427.22		28.638	282
	14.4075	-1983.78		28.646	281
	14.4073	-1971.56		28.654	279
	14.4072	-1463		28.663	277
	14.4071	-681.438		28.671	276
	14.407	94.7812		28.679	274
	14.4069	643.375		28.688	272
	14.4067	871.344		28.696	271
	14.4066	822.281		28.704	269
	14.4065	621.25		28.713	267
	14.4064	393.031		28.721	265
	14.4062	198.469		28.729	263
	14.4061	19.4688		28.738	262
	14.406	-206.25		28.746	260
	14.4059	-524.844		28.754	258
	14.4057	-919.438		28.763	256
	14.4056	-1302.31		28.771	254
	14.4055	-1551.09		28.779	252
	14.4054	-1566.91		28.788	251
	14.4053	-1322.03		28.796	249
	14.4051	-871.844		28.804	246
	14.405	-325.469		28.813	244
	14.4049	206.781		28.821	242
	14.4048	661.188		28.829	240
	14.4047	1036.78		28.838	238
	14.4045	1374.69		28.846	236
	14.4044	1712.53		28.854	234
	14.4043	2042.03		28.863	232
	14.4042	2293.62		28.871	230
	14.404	2360.47		28.879	228
	14.4039	2151.28		28.888	226
	14.4038	1647.47		28.896	224
	14.4037	937.094		28.904	221
	14.4036	206.406		28.913	219
	14.4034	-311.406		28.921	217
	14.4033	-413.781		28.929	215
	14.4032	-3.25		28.938	212
	14.4031	867.938		28.946	210
	14.403	2001.69		28.954	208
	14.4028	3106.66		28.963	206
	14.4027	3885.31		28.971	204
	14.4026	4126.5		28.979	202
	14.4025	3773.75		28.988	200
	14.4023	2944.12		28.996	198
	14.4022	1889.88		29.004	196
	14.4021	913.812		29.013	195
	14.402	266.781		29.021	192
	14.4018	63.6562		29.029	190
	14.4017	250.969		29.038	188
	14.4016	637.594		29.046	186
	14.4015	978.844		29.054	183
	14.4014	1078.59		29.063	181
	14.4012	868.062		29.071	179
	14.4011	427.719		29.079	177
	14.401	-55.9063		29.088	174
	14.4009	-377.375		29.096	172
	14.4008	-403.156		29.104	170
	14.4006	-123.844		29.113	169
	14.4005	353.781		29.121	167
	14.4004	869		29.129	164
	14.4003	1288.22		29.138	162
	14.4001	1565.53		29.146	159
	14.4	1750.53		29.154	157
	14.3999	1945.16		29.163	155
	14.3998	2232.84		29.171	153
	14.3997	2622.5		29.179	152
	14.3995	3036.41		29.188	150
	14.3994	3349.06		29.196	149
	14.3993	3453.31		29.204	148
	14.3992	3316.88		29.213	146
	14.3991	2997.12		29.221	144
	14.3989	2606.78		29.229	143
	14.3988	2252.41		29.238	141
	14.3987	1981.75		29.246	139
	14.3986	1772.78		29.254	138
	14.3984	1570.16		29.263	136
	14.3983	1347.06		29.271	134
	14.3982	1151.25		29.279	132
	14.3981	1102.28		29.288	131
	14.3979	1333.28		29.296	129
	14.3978	1903.81		29.304	127
	14.3977	2732.78		29.313	125
	14.3976	3594.28		29.321	124
	14.3975	4189		29.329	122
	14.3973	4264.19		29.338	120
	14.3972	3727.03		29.346	118
	14.3971	2694.69		29.354	116
	14.397	1453.62		29.363	114
	14.3969	343.906		29.371	112
	14.3967	-377.469		29.379	111
	14.3966	-632.625		29.388	109
	14.3965	-534.219		29.396	108
	14.3964	-313.469		29.404	106
	14.3963	-203.969		29.413	105
	14.3961	-338.813		29.421	103
	14.396	-707.156		29.429	102
	14.3959	-1182.88		29.438	100
	14.3958	-1599.16		29.446	99
	14.3956	-1826.41		29.454	97
	14.3955	-1813.5		29.463	95
	14.3954	-1582.16		29.471	94
	14.3953	-1189.41		29.479	92
	14.3951	-691.344		29.488	91
	14.395	-131.313		29.496	89
	14.3949	445.438		29.504	88
	14.3948	972.406		29.513	86
	14.3947	1363.03		29.521	84
	14.3945	1546.34		29.529	83
	14.3944	1519.94		29.538	81
	14.3943	1385		29.546	80
	14.3942	1329.28		29.554	79
	14.3941	1547.62		29.563	78
	14.3939	2132.53		29.571	77
	14.3938	2990.97		29.579	76
	14.3937	3843.12		29.588	74
	14.3936	4323.03		29.596	73
	14.3934	4146.12		29.604	72
	14.3933	3266.25		29.613	70
	14.3932	1939.5		29.621	69
	14.3931	647.844		29.629	68
	14.393	-94.3438		29.638	67
	14.3928	31.625		29.646	65
	14.3927	995.656		29.654	64
	14.3926	2418.78		29.663	62
	14.3925	3732.72		29.671	61
	14.3924	4430		29.679	60
	14.3922	4285.56		29.688	59
	14.3921	3444.34		29.696	58
	14.392	2334.75		29.704	57
	14.3919	1450.56		29.713	56
	14.3917	1111.94		29.721	55
	14.3916	1321.34		29.729	54
	14.3915	1783.22		29.738	52
	14.3914	2071.47		29.746	52
	14.3912	1855.19		29.754	50
	14.3911	1067.25		29.763	49
	14.391	-67.1875		29.771	49
	14.3909	-1151.75		29.779	48
	14.3908	-1818.56		29.788	47
	14.3906	-1903.44		29.796	47
	14.3905	-1506.25		29.804	46
	14.3904	-912.313		29.813	45
	14.3903	-425.063		29.821	45
	14.3902	-202.156		29.829	44
	14.39	-184.094		29.838	43
	14.3899	-147.875		29.846	42
	14.3898	149.281		29.854	41
	14.3897	819.219		29.863	40
	14.3895	1768.06		29.871	39
	14.3894	2738		29.879	38
	14.3893	3438.94		29.888	38
	14.3892	3696.72		29.896	37
	14.3891	3535.69		29.904	37
	14.3889	3153.94		29.913	36
	14.3888	2807.06		29.921	35
	14.3887	2667.5		29.929	34
	14.3886	2737.62		29.938	34
	14.3885	2863.5		29.946	33
	14.3883	2838.81		29.954	32
	14.3882	2540.09		29.963	31
	14.3881	2015.94		29.971	30
	14.388	1481.06		29.979	29
	14.3878	1215.47		29.988	28
	14.3877	1421.94		29.996	28
	14.3876	2116.19		30.004	27
	14.3875	3104.5		30.013	26
	14.3873	4059.94		30.021	26
	14.3872	4656.94		30.029	26
	14.3871	4699		30.038	25
	14.387	4182.44		30.046	25
	14.3869	3275.84		30.054	24
	14.3867	2236.91		30.063	24
	14.3866	1314.75		30.071	23
	14.3865	680.688		30.079	23
	14.3864	408.406		30.088	22
	14.3863	490.812		30.096	22
	14.3861	865.781		30.104	21
	14.386	1428.97		30.113	21
	14.3859	2031.81		30.121	21
	14.3858	2485.22		30.129	20
	14.3857	2591.47		30.138	20
	14.3855	2210.25		30.146	19
	14.3854	1336.22		30.154	19
	14.3853	143.469		30.163	19
	14.3852	-1040.91		30.171	18
	14.385	-1844.34		30.179	17
	14.3849	-1999.88		30.188	16
	14.3848	-1476.38		30.196	16
	14.3847	-517.688		30.204	16
	14.3846	438.812		30.213	15
	14.3844	939.375		30.221	15
	14.3843	708.688		30.229	14
	14.3842	-225.188		30.238	14
	14.3841	-1540.63		30.246	13
	14.3839	-2762.19		30.254	13
	14.3838	-3470.38		30.263	13
	14.3837	-3481.34		30.271	13
	14.3836	-2913.97		30.279	12
	14.3834	-2116.72		30.288	11
	14.3833	-1493.91		30.296	10
	14.3832	-1317.91		30.304	9
	14.3831	-1617.72		30.313	8
	14.383	-2191.28		30.321	7
	14.3828	-2725.91		30.329	7
	14.3827	-2959.22		30.338	6
	14.3826	-2796.03		30.346	6
	14.3825	-2327.81		30.354	7
	14.3824	-1753		30.363	7
	14.3822	-1251.63		30.371	8
	14.3821	-886.313		30.379	8
	14.382	-583.844		30.388	8
	14.3819	-204.281		30.396	8
	14.3818	345.594		30.404	8
	14.3816	1023.12		30.413	8
	14.3815	1636.38		30.421	8
	14.3814	1922.88		30.429	8
	14.3813	1679.09		30.438	8
	14.3811	876.844		30.446	7
	14.381	-295.438		30.454	7
	14.3809	-1491.06		30.463	6
	14.3808	-2336.59		30.471	6
	14.3806	-2578.28		30.479	5
	14.3805	-2177.25		30.488	5
	14.3804	-1314.06		30.496	4
	14.3803	-307.031		30.504	3
	14.3802	514.312		30.513	3
	14.38	924.188		30.521	3
	14.3799	857.969		30.529	2
	14.3798	401.031		30.538	2
	14.3797	-274.188		30.546	2
	14.3796	-985.25		30.554	1
	14.3794	-1595.47		30.563	1
	14.3793	-2033.03		30.571	0
	14.3792	-2276.63		30.579	0
	14.3791	-2327.84
	14.3789	-2189.09
	14.3788	-1857.94
	14.3787	-1336.19
	14.3786	-643.063
	14.3785	175.406
	14.3783	1046.72
	14.3782	1878.41
	14.3781	2570.28
	14.378	3029.88
	14.3779	3191.53
	14.3777	3040.06
	14.3776	2630.34
	14.3775	2093.31
	14.3774	1614.81
	14.3772	1384
	14.3771	1523.91
	14.377	2030.38
	14.3769	2751.06
	14.3767	3423.84
	14.3766	3768.5
	14.3765	3598.56
	14.3764	2905.16
	14.3763	1871.06
	14.3761	803
	14.376	7.59375
	14.3759	-335.438
	14.3758	-242.219
	14.3757	95.75
	14.3755	414.438
	14.3754	512
	14.3753	350.688
	14.3752	74.125
	14.375	-70.5938
	14.3749	131.875
	14.3748	740.281
	14.3747	1603.19
	14.3746	2410.31
	14.3744	2824.56
	14.3743	2635.78
	14.3742	1863.28
	14.3741	757.844
	14.374	-297.719
	14.3738	-946.406
	14.3737	-1000.09
	14.3736	-507.313
	14.3735	282
	14.3733	1034.94
	14.3732	1479.41
	14.3731	1512.19
	14.373	1226.16
	14.3728	851.25
	14.3727	642.75
	14.3726	766.125
	14.3725	1228.53
	14.3724	1879.25
	14.3722	2473.09
	14.3721	2767.28
	14.372	2611.53
	14.3719	2002
	14.3718	1083.25
	14.3716	103.531
	14.3715	-659.625
	14.3714	-981.063
	14.3713	-753.063
	14.3712	-19.4375
	14.371	1030.91
	14.3709	2112.25
	14.3708	2918.81
	14.3707	3213.06
	14.3705	2898.12
	14.3704	2049.97
	14.3703	896.781
	14.3702	-250.906
	14.3701	-1098
	14.3699	-1455.03
	14.3698	-1292.91
	14.3697	-740.625
	14.3696	-32.9063
	14.3694	571.125
	14.3693	866.75
	14.3692	752.25
	14.3691	238.375
	14.369	-575.469
	14.3688	-1541.38
	14.3687	-2497.63
	14.3686	-3292.31
	14.3685	-3795.47
	14.3683	-3909.56
	14.3682	-3587.44
	14.3681	-2854.16
	14.368	-1822.47
	14.3679	-685.938
	14.3677	319.781
	14.3676	981.438
	14.3675	1177.84
	14.3674	926.031
	14.3673	380.281
	14.3671	-220.625
	14.367	-642.875
	14.3669	-746.781
	14.3668	-542.281
	14.3666	-184.375
	14.3665	90.25
	14.3664	62.5625
	14.3663	-372.906
	14.3661	-1153.97
	14.366	-2058.91
	14.3659	-2778.5
	14.3658	-3025
	14.3657	-2639.91
	14.3655	-1663.25
	14.3654	-336.219
	14.3653	965.469
	14.3652	1849.75
	14.3651	2039.41
	14.3649	1473.06
	14.3648	337.438
	14.3647	-985.594
	14.3646	-2046.25
	14.3644	-2486.03
	14.3643	-2174.72
	14.3642	-1267.88
	14.3641	-157.375
	14.364	675.062
	14.3638	850.688
	14.3637	254
	14.3636	-905
	14.3635	-2164.47
	14.3634	-2995.38
	14.3632	-3027.09
	14.3631	-2218.38
	14.363	-895.438
	14.3629	366.344
	14.3627	974.25
	14.3626	567.25
	14.3625	-823.906
	14.3624	-2777.09
	14.3623	-4641.47
	14.3621	-5794.72
	14.362	-5882.59
	14.3619	-4940.59
	14.3618	-3348.63
	14.3616	-1648.44
	14.3615	-310.094
	14.3614	442.938
	14.3613	678.688
	14.3612	660.25
	14.361	669.844
	14.3609	845.062
	14.3608	1112.62
	14.3607	1245.81
	14.3605	1011.56
	14.3604	323.656
	14.3603	-680.938
	14.3602	-1685.5
	14.3601	-2336.16
	14.3599	-2412.56
	14.3598	-1939.34
	14.3597	-1182.63
	14.3596	-531.406
	14.3595	-322.844
	14.3593	-694.531
	14.3592	-1533.19
	14.3591	-2536.94
	14.359	-3355.81
	14.3588	-3738.41
	14.3587	-3615.31
	14.3586	-3089.91
	14.3585	-2353.84
	14.3584	-1581.78
	14.3582	-863.344
	14.3581	-202.25
	14.358	429.688
	14.3579	1027.94
	14.3577	1526.12
	14.3576	1825.38
	14.3575	1864.59
	14.3574	1684.94
	14.3573	1442.56
	14.3571	1350.59
	14.357	1573.41
	14.3569	2129.81
	14.3568	2860.62
	14.3567	3487.19
	14.3565	3738.97
	14.3564	3486.59
	14.3563	2812.84
	14.3562	1979.5
	14.356	1303.91
	14.3559	1005.56
	14.3558	1100.78
	14.3557	1401.56
	14.3555	1618.66
	14.3554	1516.34
	14.3553	1037
	14.3552	329.688
	14.3551	-331.969
	14.355	-699.313
	14.3548	-683.094
	14.3547	-400.156
	14.3546	-105.438
	14.3545	-44.1563
	14.3543	-305.656
	14.3542	-759.938
	14.3541	-1116.56
	14.354	-1079.66
	14.3538	-518.188
	14.3537	439.406
	14.3536	1442.31
	14.3535	2073.56
	14.3534	2050.88
	14.3532	1371.19
	14.3531	324.469
	14.353	-633.438
	14.3529	-1087.09
	14.3528	-845.906
	14.3526	-18.3438
	14.3525	1056.09
	14.3524	1979.41
	14.3523	2479.41
	14.3521	2514.31
	14.352	2251.06
	14.3519	1935.19
	14.3518	1732.59
	14.3517	1630.66
	14.3515	1453.38
	14.3514	981.625
	14.3513	108.75
	14.3512	-1057.22
	14.3511	-2206.94
	14.3509	-2958.44
	14.3508	-3039.88
	14.3507	-2431.5
	14.3506	-1392
	14.3504	-351.813
	14.3503	277.938
	14.3502	288.75
	14.3501	-238.656
	14.3499	-983.094
	14.3498	-1541.16
	14.3497	-1616.16
	14.3496	-1147
	14.3495	-320.125
	14.3493	534.719
	14.3492	1106.25
	14.3491	1239.75
	14.349	989.375
	14.3489	565.906
	14.3487	216.25
	14.3486	98.9375
	14.3485	215.219
	14.3484	424.062
	14.3482	523.375
	14.3481	351.812
	14.348	-138.75
	14.3479	-870.594
	14.3478	-1680.88
	14.3476	-2391.44
	14.3475	-2869.16
	14.3474	-3056.31
	14.3473	-2968.22
	14.3471	-2671.94
	14.347	-2264.28
	14.3469	-1856.44
	14.3468	-1562.69
	14.3467	-1482.47
	14.3465	-1671.56
	14.3464	-2110.75
	14.3463	-2689.91
	14.3462	-3226.06
	14.346	-3517.59
	14.3459	-3419.09
	14.3458	-2903.19
	14.3457	-2079.06
	14.3456	-1153.5
	14.3454	-349.188
	14.3453	181.75
	14.3452	409.656
	14.3451	418.344
	14.345	344.438
	14.3448	297.562
	14.3447	306.562
	14.3446	320.375
	14.3445	262.438
	14.3444	105.781
	14.3442	-76.5
	14.3441	-120.844
	14.344	155.75
	14.3439	855.469
	14.3437	1920.78
	14.3436	3124.03
	14.3435	4136.5
	14.3434	4652.06
	14.3432	4511.47
	14.3431	3770.34
	14.343	2681.53
	14.3429	1598.69
	14.3428	844.406
	14.3426	599.625
	14.3425	856.875
	14.3424	1449.56
	14.3423	2134.69
	14.3422	2688.66
	14.342	2975.53
	14.3419	2966.44
	14.3418	2716.78
	14.3417	2320.62
	14.3415	1870.75
	14.3414	1437.72
	14.3413	1068.59
	14.3412	795.656
	14.3411	639.969
	14.3409	608.062
	14.3408	683.094
	14.3407	821.25
	14.3406	959.219
	14.3405	1031.53
	14.3403	990.844
	14.3402	819.812
	14.3401	531.031
	14.34	157.344
	14.3398	-258.563
	14.3397	-669.125
	14.3396	-1019.19
	14.3395	-1244.03
	14.3393	-1277.38
	14.3392	-1072.81
	14.3391	-633.313
	14.339	-33.0313
	14.3389	584.938
	14.3387	1042.56
	14.3386	1182.09
	14.3385	922.375
	14.3384	288.938
	14.3383	-596.188
	14.3381	-1561
	14.338	-2442.78
	14.3379	-3132.56
	14.3378	-3585.34
	14.3377	-3796.78
	14.3375	-3767.97
	14.3374	-3484.53
	14.3373	-2927.78
	14.3372	-2112.69
	14.337	-1126.84
	14.3369	-137.813
	14.3368	648.406
	14.3367	1069.06
	14.3366	1086.56
	14.3364	827.5
	14.3363	545.625
	14.3362	515.531
	14.3361	901.031
	14.3359	1660.44
	14.3358	2541.91
	14.3357	3179.38
	14.3356	3253.56
	14.3354	2645.59
	14.3353	1510.22
	14.3352	230.812
	14.3351	-729.719
	14.335	-1017.69
	14.3348	-534.406
	14.3347	523.844
	14.3346	1747.91
	14.3345	2679.81
	14.3344	2988.22
	14.3342	2580.22
	14.3341	1612
	14.334	403.531
	14.3339	-694.969
	14.3338	-1426.19
	14.3336	-1692.03
	14.3335	-1550.25
	14.3334	-1158.66
	14.3333	-702.844
	14.3331	-338
	14.333	-160.813
	14.3329	-207.219
	14.3328	-462.594
	14.3326	-873.406
	14.3325	-1356.25
	14.3324	-1810.28
	14.3323	-2136.81
	14.3322	-2264.78
	14.332	-2172.09
	14.3319	-1889.91
	14.3318	-1486
	14.3317	-1032.88
	14.3316	-579.063
	14.3314	-139.438
	14.3313	288.406
	14.3312	693.75
	14.3311	1029.34
	14.3309	1216.91
	14.3308	1184.69
	14.3307	920.844
	14.3306	510.312
	14.3305	127.938
	14.3303	-20.4063
	14.3302	213.25
	14.3301	843.156
	14.33	1725.28
	14.3299	2605.31
	14.3297	3218.06
	14.3296	3395.12
	14.3295	3127.5
	14.3294	2555.47
	14.3292	1892.75
	14.3291	1326.16
	14.329	943.656
	14.3289	723.625
	14.3287	584.938
	14.3286	461.438
	14.3285	351.375
	14.3284	313.062
	14.3283	408.938
	14.3281	638.719
	14.328	909.406
	14.3279	1071.72
	14.3278	1009.69
	14.3277	734.188
	14.3275	418.625
	14.3274	342.312
	14.3273	757
	14.3272	1740
	14.327	3114.06
	14.3269	4488.62
	14.3268	5415.19
	14.3267	5588.56
	14.3266	4994.81
	14.3264	3926.88
	14.3263	2853.69
	14.3262	2200.75
	14.3261	2153.47
	14.326	2580.22
	14.3258	3117.53
	14.3257	3374.97
	14.3256	3151.72
	14.3255	2553.06
	14.3253	1941.97
	14.3252	1748.16
	14.3251	2232.22
	14.325	3327.06
	14.3248	4642.28
	14.3247	5632.16
	14.3246	5846.72
	14.3245	5141.03
	14.3244	3741.06
	14.3242	2137
	14.3241	859.938
	14.324	254.375
	14.3239	352.906
	14.3238	904.625
	14.3236	1527.06
	14.3235	1895
	14.3234	1870
	14.3233	1515.5
	14.3232	1010.72
	14.323	527.219
	14.3229	144.156
	14.3228	-155.438
	14.3227	-421.438
	14.3225	-659.594
	14.3224	-805.031
	14.3223	-767.563
	14.3222	-522.156
	14.3221	-180.531
	14.3219	17.875
	14.3218	-190
	14.3217	-936.594
	14.3216	-2104.66
	14.3214	-3320.78
	14.3213	-4086.16
	14.3212	-3992.97
	14.3211	-2923.31
	14.3209	-1127.63
	14.3208	865.969
	14.3207	2474.41
	14.3206	3306.22
	14.3205	3312.34
	14.3203	2766.22
	14.3202	2088.81
	14.3201	1613.47
	14.32	1416.78
	14.3199	1305.69
	14.3197	963.312
	14.3196	172.219
	14.3195	-1013.25
	14.3194	-2246.06
	14.3193	-3035.63
	14.3191	-2995.63
	14.319	-2058.97
	14.3189	-544.906
	14.3188	964.375
	14.3186	1880.84
	14.3185	1874
	14.3184	1012.59
	14.3183	-285.156
	14.3181	-1463.72
	14.318	-2093.88
	14.3179	-2058.56
	14.3178	-1572.31
	14.3177	-1036.44
	14.3175	-812.281
	14.3174	-1035.25
	14.3173	-1558.69
	14.3172	-2049.38
	14.3171	-2172.69
	14.3169	-1766.03
	14.3168	-912
	14.3167	118.5
	14.3166	1010.12
	14.3164	1550.16
	14.3163	1700.47
	14.3162	1564.19
	14.3161	1279.22
	14.316	908.781
	14.3158	398.781
	14.3157	-374.5
	14.3156	-1495.28
	14.3155	-2903.72
	14.3154	-4362.28
	14.3152	-5516.31
	14.3151	-6023.13
	14.315	-5684.88
	14.3149	-4520.84
	14.3147	-2748.59
	14.3146	-689.313
	14.3145	1346.84
	14.3144	3143.12
	14.3142	4591.41
	14.3141	5654.66
	14.314	6313.88
	14.3139	6541.09
	14.3138	6316.31
	14.3136	5671.31
	14.3135	4722.47
	14.3134	3659.69
	14.3133	2685.09
	14.3132	1932.06
	14.313	1408.06
	14.3129	1000.12
	14.3128	543.156
	14.3127	-82.625
	14.3125	-879.688
	14.3124	-1727.09
	14.3123	-2446
	14.3122	-2898.91
	14.3121	-3064.81
	14.3119	-3044.44
	14.3118	-2991.94
	14.3117	-3010.84
	14.3116	-3079.72
	14.3115	-3055.31
	14.3113	-2760.41
	14.3112	-2111.31
	14.3111	-1211.03
	14.311	-348.5
	14.3108	110.188
	14.3107	-107.406
	14.3106	-1032.53
	14.3105	-2405.63
	14.3103	-3760.59
	14.3102	-4605.03
	14.3101	-4615.63
	14.31	-3756.84
	14.3099	-2273.28
	14.3097	-566.469
	14.3096	976.062
	14.3095	2114.91
	14.3094	2797.84
	14.3093	3102.25
	14.3091	3130.78
	14.309	2931.38
	14.3089	2488.97
	14.3088	1789.41
	14.3087	905.75
	14.3085	41.0625
	14.3084	-514.719
	14.3083	-504.875
	14.3082	157
	14.308	1309.81
	14.3079	2581.19
	14.3078	3532.72
	14.3077	3850.41
	14.3076	3487.62
	14.3074	2688.06
	14.3073	1872.41
	14.3072	1441.44
	14.3071	1588.5
	14.3069	2211.53
	14.3068	2963.78
	14.3067	3417.22
	14.3066	3256.81
	14.3065	2416.06
	14.3063	1093.62
	14.3062	-345.219
	14.3061	-1529.06
	14.306	-2222.97
	14.3058	-2392.84
	14.3057	-2174.88
	14.3056	-1779.78
	14.3055	-1388.44
	14.3054	-1089.72
	14.3052	-879.219
	14.3051	-707.031
	14.305	-535.375
	14.3049	-374.25
	14.3048	-278.5
	14.3046	-316.688
	14.3045	-533.563
	14.3044	-926.938
	14.3043	-1446.63
	14.3041	-2007.69
	14.304	-2507.38
	14.3039	-2839
	14.3038	-2906.25
	14.3036	-2645.75
	14.3035	-2058.75
	14.3034	-1239.5
	14.3033	-378.688
	14.3032	278.375
	14.3031	516.688
	14.3029	251.031
	14.3028	-407.344
	14.3027	-1161.19
	14.3026	-1626.75
	14.3024	-1492.47
	14.3023	-668.375
	14.3022	647.188
	14.3021	2026.69
	14.3019	2981.91
	14.3018	3174.28
	14.3017	2570.25
	14.3016	1466.53
	14.3015	368.75
	14.3013	-226.656
	14.3012	-49.0625
	14.3011	829.031
	14.301	2024.75
	14.3009	3010.31
	14.3007	3334.69
	14.3006	2803.19
	14.3005	1541.34
	14.3004	-72.6563
	14.3002	-1566.66
	14.3001	-2547.25
	14.3	-2820.13
	14.2999	-2421.59
	14.2998	-1571.16
	14.2996	-583.031
	14.2995	223.625
	14.2994	592.906
	14.2993	376.469
	14.2991	-436.5
	14.299	-1702.63
	14.2989	-3133.03
	14.2988	-4348.25
	14.2987	-4983.84
	14.2985	-4825.38
	14.2984	-3919.03
	14.2983	-2596.44
	14.2982	-1379.75
	14.298	-784.688
	14.2979	-1096.88
	14.2978	-2223.28
	14.2977	-3700.81
	14.2976	-4875.78
	14.2974	-5184.94
	14.2973	-4414.91
	14.2972	-2813.34
	14.2971	-992.031
	14.297	343.438
	14.2968	714.812
	14.2967	92.5312
	14.2966	-1088.53
	14.2965	-2131
	14.2963	-2398.09
	14.2962	-1609.03
	14.2961	34.6562
	14.296	1945.12
	14.2959	3416.47
	14.2957	3934.16
	14.2956	3380.59
	14.2955	2050.5
	14.2954	483.312
	14.2952	-790.844
	14.2951	-1464.06
	14.295	-1526.63
	14.2949	-1188.22
	14.2948	-708.156
	14.2946	-236.531
	14.2945	247.875
	14.2944	879.375
	14.2943	1774.16
	14.2942	2912.44
	14.294	4107.41
	14.2939	5081.62
	14.2938	5606.62
	14.2937	5625.53
	14.2935	5286.88
	14.2934	4869.19
	14.2933	4635.69
	14.2932	4699.66
	14.293	4971.84
	14.2929	5217
	14.2928	5185.94
	14.2927	4748.41
	14.2926	3955.56
	14.2925	2999.78
	14.2923	2101.19
	14.2922	1387.56
	14.2921	838.719
	14.292	327.094
	14.2918	-270.281
	14.2917	-955.594
	14.2916	-1561
	14.2915	-1803.09
	14.2913	-1418.84
	14.2912	-315.406
	14.2911	1345.34
	14.291	3176.34
	14.2909	4698.38
	14.2907	5519.16
	14.2906	5474.34
	14.2905	4669.97
	14.2904	3413.88
	14.2903	2076.28
	14.2901	947.875
	14.29	157.812
	14.2899	-323.531
	14.2898	-615.75
	14.2896	-840.188
	14.2895	-1060.66
	14.2894	-1275.5
	14.2893	-1451.31
	14.2892	-1567.13
	14.289	-1638.59
	14.2889	-1708.53
	14.2888	-1816.72
	14.2887	-1973.31
	14.2886	-2155.03
	14.2884	-2327.78
	14.2883	-2475.41
	14.2882	-2612.88
	14.2881	-2768.03
	14.2879	-2941.59
	14.2878	-3072.19
	14.2877	-3034.44
	14.2876	-2684.16
	14.2874	-1934.28
	14.2873	-824.625
	14.2872	455.844
	14.2871	1615.59
	14.287	2360.81
	14.2868	2509.28
	14.2867	2062.56
	14.2866	1204.09
	14.2865	222.094
	14.2864	-606.156
	14.2862	-1114.75
	14.2861	-1291.22
	14.286	-1247.22
	14.2859	-1140.44
	14.2857	-1091.41
	14.2856	-1136.47
	14.2855	-1235.38
	14.2854	-1319.19
	14.2853	-1346.56
	14.2851	-1332.66
	14.285	-1337.53
	14.2849	-1423.13
	14.2848	-1606.94
	14.2846	-1841.44
	14.2845	-2030.16
	14.2844	-2071.41
	14.2843	-1903.97
	14.2842	-1530.84
	14.284	-1010.59
	14.2839	-426.281
	14.2838	146.719
	14.2837	655.844
	14.2835	1062.22
	14.2834	1321.97
	14.2833	1375.72
	14.2832	1162.22
	14.2831	653.406
	14.2829	-107.438
	14.2828	-990.156
	14.2827	-1801.16
	14.2826	-2343
	14.2825	-2486.09
	14.2823	-2218.41
	14.2822	-1649.28
	14.2821	-963.719
	14.282	-346.125
	14.2819	90.5938
	14.2817	342.5
	14.2816	502.094
	14.2815	708.531
	14.2814	1083.41
	14.2812	1679.62
	14.2811	2462.06
	14.281	3319.66
	14.2809	4100.5
	14.2807	4654.19
	14.2806	4871.09
	14.2805	4712.44
	14.2804	4226.44
	14.2803	3545.66
	14.2801	2858.47
	14.28	2354.06
	14.2799	2151
	14.2798	2237.09
	14.2797	2451.28
	14.2795	2531.84
	14.2794	2225.56
	14.2793	1419.34
	14.2792	233.625
	14.279	-980.406
	14.2789	-1758.28
	14.2788	-1719.13
	14.2787	-760.656
	14.2786	845.438
	14.2784	2518.03
	14.2783	3582.25
	14.2782	3553.38
	14.2781	2363.66
	14.278	420.469
	14.2778	-1541.03
	14.2777	-2757
	14.2776	-2754.84
	14.2775	-1549.91
	14.2773	371
	14.2772	2272.44
	14.2771	3492.94
	14.277	3718.09
	14.2768	3079.66
	14.2767	2043.22
	14.2766	1151.47
	14.2765	756.719
	14.2764	875.031
	14.2762	1227.75
	14.2761	1433.44
	14.276	1239.91
	14.2759	666.594
	14.2758	-17.375
	14.2756	-463.563
	14.2755	-461.844
	14.2754	-82.0938
	14.2753	345.281
	14.2752	404.375
	14.275	-169.469
	14.2749	-1320.19
	14.2748	-2666.94
	14.2747	-3676.41
	14.2745	-3927.69
	14.2744	-3332.72
	14.2743	-2196.41
	14.2742	-1080.34
	14.2741	-536.094
	14.2739	-842.25
	14.2738	-1875.5
	14.2737	-3180.06
	14.2736	-4195.94
	14.2734	-4526.06
	14.2733	-4107.78
	14.2732	-3206.22
	14.2731	-2243.09
	14.2729	-1560.34
	14.2728	-1249.44
	14.2727	-1136.88
	14.2726	-928.094
	14.2725	-424.469
	14.2723	313.531
	14.2722	956.25
	14.2721	1061.59
	14.272	322.781
	14.2719	-1225.78
	14.2717	-3159.16
	14.2716	-4807.28
	14.2715	-5535.78
	14.2714	-5029.31
	14.2713	-3442.41
	14.2711	-1343.38
	14.271	522.125
	14.2709	1538.94
	14.2708	1459.56
	14.2706	470.594
	14.2705	-929.563
	14.2704	-2170.94
	14.2703	-2849.75
	14.2701	-2858.84
	14.27	-2366.34
	14.2699	-1676.28
	14.2698	-1056.72
	14.2697	-626.375
	14.2695	-344.875
	14.2694	-94.0313
	14.2693	212.344
	14.2692	559.344
	14.2691	838.875
	14.2689	925.625
	14.2688	766.938
	14.2687	430.25
	14.2686	76.4688
	14.2684	-124.5
	14.2683	-88.4063
	14.2682	137.188
	14.2681	401.344
	14.268	538.25
	14.2678	465.312
	14.2677	233.531
	14.2676	-0.46875
	14.2675	-68.625
	14.2674	102.312
	14.2672	431
	14.2671	706.156
	14.267	687.656
	14.2669	232.156
	14.2667	-621.625
	14.2666	-1656.13
	14.2665	-2566.22
	14.2664	-3094.72
	14.2662	-3143.31
	14.2661	-2802.66
	14.266	-2289.16
	14.2659	-1821.06
	14.2658	-1503.03
	14.2656	-1278.47
	14.2655	-975.594
	14.2654	-423.188
	14.2653	427.094
	14.2652	1439.25
	14.265	2327.59
	14.2649	2776.66
	14.2648	2588.59
	14.2647	1784.53
	14.2645	609.406
	14.2644	-565.75
	14.2643	-1399.25
	14.2642	-1718.78
	14.2641	-1582.88
	14.2639	-1234.94
	14.2638	-977.25
	14.2637	-1024.28
	14.2636	-1406.25
	14.2635	-1964.91
	14.2633	-2439.03
	14.2632	-2595.41
	14.2631	-2339.84
	14.263	-1757.41
	14.2628	-1065.28
	14.2627	-504.344
	14.2626	-225.188
	14.2625	-220.406
	14.2623	-335.906
	14.2622	-350.219
	14.2621	-83.8125
	14.262	514.719
	14.2619	1344.16
	14.2617	2195.41
	14.2616	2844.38
	14.2615	3147.88
	14.2614	3101.56
	14.2613	2836.62
	14.2611	2559.84
	14.261	2466.06
	14.2609	2659.44
	14.2608	3115.44
	14.2607	3693.94
	14.2605	4194.97
	14.2604	4432.5
	14.2603	4299.34
	14.2602	3800.91
	14.26	3051.28
	14.2599	2235.53
	14.2598	1552.38
	14.2597	1155.72
	14.2596	1109.12
	14.2594	1365.78
	14.2593	1778.19
	14.2592	2136.25
	14.2591	2225.38
	14.2589	1889.62
	14.2588	1083.78
	14.2587	-103.688
	14.2586	-1464.09
	14.2584	-2718.53
	14.2583	-3590.5
	14.2582	-3879.81
	14.2581	-3516.25
	14.258	-2575.97
	14.2578	-1258.31
	14.2577	167.531
	14.2576	1429.09
	14.2575	2308.88
	14.2574	2682.81
	14.2572	2532.44
	14.2571	1934.75
	14.257	1038.69
	14.2569	34.3125
	14.2568	-879.094
	14.2566	-1524.97
	14.2565	-1779.06
	14.2564	-1594.38
	14.2563	-1013.66
	14.2561	-163.344
	14.256	773.781
	14.2559	1603.66
	14.2558	2171.06
	14.2556	2399.53
	14.2555	2307.03
	14.2554	1991.56
	14.2553	1591.09
	14.2552	1233.78
	14.255	995.75
	14.2549	882.219
	14.2548	837.094
	14.2547	776.375
	14.2546	630.781
	14.2544	380.5
	14.2543	69.2188
	14.2542	-209.063
	14.2541	-345.031
	14.2539	-257.938
	14.2538	66.9375
	14.2537	564.438
	14.2536	1104.47
	14.2535	1536.59
	14.2533	1747.78
	14.2532	1713.88
	14.2531	1520.69
	14.253	1342.22
	14.2529	1375.56
	14.2527	1754.03
	14.2526	2470.84
	14.2525	3348.47
	14.2524	4076.31
	14.2522	4311
	14.2521	3808.03
	14.252	2533.75
	14.2519	708.719
	14.2517	-1241.63
	14.2516	-2819.59
	14.2515	-3619.91
	14.2514	-3466.66
	14.2513	-2465.22
	14.2511	-950.75
	14.251	642.281
	14.2509	1933.12
	14.2508	2705.34
	14.2507	2934.72
	14.2505	2733.78
	14.2504	2254.31
	14.2503	1602.81
	14.2502	815.719
	14.25	-100.844
	14.2499	-1098.31
	14.2498	-2033.97
	14.2497	-2686.47
	14.2496	-2843.72
	14.2494	-2425.09
	14.2493	-1568.59
	14.2492	-624.094
	14.2491	-33.4375
	14.249	-138.469
	14.2488	-1002.63
	14.2487	-2337.09
	14.2486	-3583.03
	14.2485	-4129.31
	14.2483	-3579.19
	14.2482	-1946.28
	14.2481	313.594
	14.248	2462.84
	14.2479	3771.12
	14.2477	3814.09
	14.2476	2651
	14.2475	802
	14.2474	-964
	14.2472	-1941.78
	14.2471	-1765.56
	14.247	-535.156
	14.2469	1255
	14.2468	2943.38
	14.2466	3977.28
	14.2465	4119.47
	14.2464	3500.34
	14.2463	2510.12
	14.2462	1592.62
	14.246	1041.94
	14.2459	893
	14.2458	944.719
	14.2457	893.125
	14.2455	502
	14.2454	-270.875
	14.2453	-1247.66
	14.2452	-2108.84
	14.2451	-2536.59
	14.2449	-2354.09
	14.2448	-1603.41
	14.2447	-531.844
	14.2446	501.094
	14.2444	1154.28
	14.2443	1220.62
	14.2442	688.688
	14.2441	-266.563
	14.244	-1352.88
	14.2438	-2259.16
	14.2437	-2749.53
	14.2436	-2724.78
	14.2435	-2236.25
	14.2433	-1454.47
	14.2432	-605.938
	14.2431	98.125
	14.243	521.375
	14.2429	629.438
	14.2427	481.844
	14.2426	192.75
	14.2425	-121.688
	14.2424	-388.344
	14.2423	-596.094
	14.2421	-783.688
	14.242	-1003.84
	14.2419	-1281.41
	14.2418	-1586.75
	14.2416	-1837.47
	14.2415	-1927.22
	14.2414	-1769.84
	14.2413	-1337.09
	14.2411	-675.063
	14.241	108.375
[truncated: 129,074 more rows]

## Sheet: Figure S4
	Figure S4
	Micelles
	Day	Dh,intensity (nm)	Error	PDI	Error
	0	43.38	15.99	0.145	0.004
	2	43.76	16.23	0.138	0.013
	4	43.09	15.78	0.147	0.02
	7	44.42	17.9	0.139	0.01
	11	41.62	14.3	0.145	0.015
	14	42.24	15.98	0.155	0.012
	Polymersomes
	Day	Dh,intensity (nm)	Error	PDI	Error
	0	276.7	97.03	0.12	0.007
	2	364.4	147.8	0.185	0.009
	4	408.6	116.4	0.216	0.008
	7	460.8	153.1	0.239	0.006
	11	490.2	228.7	0.253	0.012
	14	504.8	255	0.255	0.01

## Sheet: Figure S6
	Figure S6A						Figure S6B
	PEO44-b-P4VP21			PEO44-b-P4VP21-b-PS300			PEO44-b-P4VP21			PEO44-b-P4VP21-b-PS300
	Chemical shift (ppm)	Intensity		Chemical shift (ppm)	Intensity		Retention time (min)	RI (a.u.)		Retention time (min)	RI (a.u.)
	10.003	-237.625		9.94787	-99.4297		23.588	0		21.171	1
	10.0029	-301		9.94774	52.8125		23.596	0		21.179	2
	10.0028	-333.292		9.94762	137.328		23.604	0		21.188	3
	10.0026	-301.417		9.9475	111.086		23.613	0		21.196	4
	10.0025	-200.583		9.94738	-19.6406		23.621	1		21.204	5
	10.0024	-57.7083		9.94726	-204.703		23.629	1		21.213	7
	10.0023	80.6667		9.94713	-375.477		23.638	1		21.221	8
	10.0021	168.208		9.94701	-476.844		23.646	1		21.229	9
	10.002	178.292		9.94689	-490.227		23.654	1		21.238	11
	10.0019	113.5		9.94677	-437.336		23.663	1		21.246	11
	10.0018	2.29167		9.94665	-365.148		23.671	0		21.254	13
	10.0017	-114.417		9.94652	-320.773		23.679	0		21.263	14
	10.0015	-200.083		9.9464	-329.109		23.688	1		21.271	15
	10.0014	-234.5		9.94628	-383.148		23.696	1		21.279	16
	10.0013	-217.625		9.94616	-449.648		23.704	1		21.288	18
	10.0012	-164.625		9.94604	-485.633		23.713	1		21.296	19
	10.001	-96.375		9.94591	-457.352		23.721	1		21.304	21
	10.0009	-30.75		9.94579	-353.609		23.729	2		21.313	23
	10.0008	22.375		9.94567	-189.195		23.738	2		21.321	24
	10.0007	61.0833		9.94555	0.726563		23.746	2		21.329	26
	10.0006	87.375		9.94543	172		23.754	2		21.338	27
	10.0004	102		9.94531	284.406		23.763	3		21.346	29
	10.0003	100.917		9.94518	312.844		23.771	3		21.354	30
	10.0002	74.4167		9.94506	254.75		23.779	3		21.363	32
	10.0001	9.79167		9.94494	132.617		23.788	3		21.371	33
	9.99995	-103.042		9.94482	-10.3516		23.796	3		21.379	35
	9.99983	-264.583		9.9447	-121.367		23.804	4		21.388	37
	9.99971	-458.417		9.94457	-154.648		23.813	4		21.396	38
	9.99958	-649.75		9.94445	-88.6797		23.821	5		21.404	40
	9.99946	-790.25		9.94433	62.5		23.829	5		21.413	42
	9.99934	-831.833		9.94421	250.75		23.838	6		21.421	44
	9.99922	-746.208		9.94409	409.539		23.846	6		21.429	45
	9.9991	-543.208		9.94397	479.609		23.854	6		21.438	47
	9.99897	-278.583		9.94384	434.289		23.863	7		21.446	49
	9.99885	-44.3333		9.94372	292.367		23.871	7		21.454	51
	9.99873	59.1667		9.9436	111.336		23.879	7		21.463	53
	9.99861	-38.2083		9.94348	-37.5391		23.888	7		21.471	55
	9.99849	-343.292		9.94336	-101.727		23.896	8		21.479	57
	9.99836	-786.417		9.94323	-71.3594		23.904	8		21.488	59
	9.99824	-1238.79		9.94311	16.7031		23.913	8		21.496	61
	9.99812	-1556.96		9.94299	98.7422		23.921	9		21.504	63
	9.998	-1638		9.94287	117.758		23.929	10		21.513	65
	9.99788	-1462.96		9.94275	54.6406		23.938	10		21.521	67
	9.99775	-1107.96		9.94262	-59.9219		23.946	11		21.529	69
	9.99763	-715.792		9.9425	-160.063		23.954	12		21.538	71
	9.99751	-438.75		9.94238	-178.906		23.963	12		21.546	73
	9.99739	-376.125		9.94226	-86.0391		23.971	13		21.554	75
	9.99727	-533.958		9.94214	91.9375		23.979	13		21.563	77
	9.99715	-825.167		9.94201	279.414		23.988	13		21.571	79
	9.99702	-1110.13		9.94189	385.203		23.996	14		21.579	81
	9.9969	-1259.67		9.94177	346.312		24.004	14		21.588	83
	9.99678	-1210.42		9.94165	160.148		24.013	15		21.596	86
	9.99666	-988.833		9.94153	-111.156		24.021	16		21.604	88
	9.99654	-693.208		9.9414	-367.023		24.029	16		21.613	90
	9.99642	-443.667		9.94128	-512.211		24.038	17		21.621	93
	9.99629	-324.542		9.94116	-497.898		24.046	17		21.629	95
	9.99617	-346.958		9.94104	-340.18		24.054	17		21.638	97
	9.99605	-448.083		9.94092	-108.375		24.063	18		21.646	99
	9.99593	-525.958		9.94079	109.422		24.071	18		21.654	101
	9.99581	-490.708		9.94067	245.688		24.079	19		21.663	103
	9.99568	-307.458		9.94055	278.109		24.088	19		21.671	104
	9.99556	-11		9.94043	229.742		24.096	20		21.679	106
	9.99544	313		9.94031	147.172		24.104	20		21.688	109
	9.99532	569.042		9.94019	71.2891		24.113	21		21.696	111
	9.9952	692.625		9.94006	17.3203		24.121	21		21.704	114
	9.99507	672.708		9.93994	-26.1328		24.129	22		21.713	116
	9.99495	546.458		9.93982	-80.2031		24.138	22		21.721	119
	9.99483	373.542		9.9397	-153.313		24.146	23		21.729	121
	9.99471	205.167		9.93958	-228.172		24.154	23		21.738	123
	9.99459	64.5833		9.93946	-267.156		24.163	24		21.746	125
	9.99446	-51.75		9.93933	-233.563		24.171	25		21.754	127
	9.99434	-157.625		9.93921	-116.547		24.179	25		21.763	129
	9.99422	-255.958		9.93909	55.7188		24.188	26		21.771	131
	9.9941	-329.333		9.93897	224.266		24.196	27		21.779	133
	9.99398	-346.542		9.93885	326.289		24.204	28		21.788	136
	9.99385	-282.583		9.93872	327.773		24.213	28		21.796	138
	9.99373	-139.083		9.9386	244.156		24.221	29		21.804	140
	9.99361	46.7083		9.93848	136.922		24.229	29		21.813	142
	9.99349	212.792		9.93836	85.9922		24.238	30		21.821	144
	9.99337	296.625		9.93824	150.805		24.246	30		21.829	145
	9.99324	263.292		9.93811	339.148		24.254	31		21.838	147
	9.99312	120.833		9.93799	599.602		24.263	32		21.846	150
	9.993	-81.9583		9.93787	842		24.271	33		21.854	152
	9.99288	-276.208		9.93775	976.508		24.279	34		21.863	154
	9.99276	-399		9.93763	952.953		24.288	34		21.871	156
	9.99264	-414.5		9.9375	782.016		24.296	35		21.879	157
	9.99251	-319.542		9.93738	528.977		24.304	36		21.888	159
	9.99239	-135.25		9.93726	283.977		24.313	36		21.896	160
	9.99227	108.5		9.93714	123.359		24.321	37		21.904	162
	9.99215	385.125		9.93702	80.1328		24.329	38		21.913	164
	9.99203	673.958		9.93689	135.734		24.338	38		21.921	166
	9.9919	953.958		9.93677	234.852		24.346	40		21.929	167
	9.99178	1196.04		9.93665	313.828		24.354	41		21.938	169
	9.99166	1360.67		9.93653	328.742		24.363	42		21.946	171
	9.99154	1407.21		9.93641	270.695		24.371	43		21.954	173
	9.99142	1309.62		9.93628	163.57		24.379	44		21.963	175
	9.99129	1071.96		9.93616	48.1328		24.388	45		21.971	177
	9.99117	732.958		9.93604	-37.9688		24.396	46		21.979	179
	9.99105	357.25		9.93592	-75.1016		24.404	47		21.988	182
	9.99093	15.2917		9.9358	-65.7109		24.413	48		21.996	184
	9.99081	-237.792		9.93568	-28.7109		24.421	50		22.004	186
	9.99068	-375.5		9.93555	11.1406		24.429	51		22.013	188
	9.99056	-399.333		9.93543	33.4609		24.438	53		22.021	190
	9.99044	-328.458		9.93531	28.0078		24.446	54		22.029	192
	9.99032	-186.833		9.93519	-3.96875		24.454	55		22.038	194
	9.9902	3.29167		9.93507	-51.6406		24.463	57		22.046	196
	9.99008	218.75		9.93494	-97.8047		24.471	58		22.054	199
	9.98995	427.5		9.93482	-122.867		24.479	60		22.063	201
	9.98983	585.375		9.9347	-110.094		24.488	62		22.071	203
	9.98971	643.417		9.93458	-51.7031		24.496	63		22.079	205
	9.98959	567.75		9.93446	45.6094		24.504	65		22.088	207
	9.98947	361.75		9.93434	159.148		24.513	67		22.096	210
	9.98934	78.9167		9.93421	254.773		24.521	69		22.104	212
	9.98922	-187.208		9.93409	298.68		24.529	70		22.113	215
	9.9891	-333.792		9.93397	271.812		24.538	72		22.121	218
	9.98898	-291.292		9.93385	180.852		24.546	74		22.129	221
	9.98886	-56.1667		9.93373	59.2578		24.554	75		22.138	224
	9.98874	301.208		9.9336	-43.9219		24.563	77		22.146	227
	9.98861	662.458		9.93348	-84.1016		24.571	79		22.154	230
	9.98849	909.458		9.93336	-41.0313		24.579	82		22.163	233
	9.98837	974.417		9.93324	70.8047		24.588	84		22.171	237
	9.98825	867.5		9.93312	207.469		24.596	87		22.179	240
	9.98813	668.667		9.93299	314.648		24.604	89		22.188	243
	9.988	487.708		9.93287	352.383		24.613	91		22.196	247
	9.98788	411.375		9.93275	313.102		24.621	94		22.204	251
	9.98776	463.625		9.93263	224.273		24.629	96		22.213	255
	9.98764	597.75		9.93251	133.891		24.638	98		22.221	259
	9.98752	723.333		9.93238	86.0469		24.646	100		22.229	263
	9.98739	753.417		9.93226	98.9297		24.654	103		22.238	268
	9.98727	647		9.93214	156.18		24.663	106		22.246	272
	9.98715	426.458		9.93202	216.539		24.671	108		22.254	277
	9.98703	162.667		9.9319	236.352		24.679	111		22.263	282
	9.98691	-62.5833		9.93178	193.789		24.688	113		22.271	286
	9.98678	-196.083		9.93165	101.953		24.696	116		22.279	291
	9.98666	-232.875		9.93153	3.96094		24.704	119		22.288	297
	9.98654	-208.583		9.93141	-47.9375		24.713	122		22.296	303
	9.98642	-170.958		9.93129	-18.7422		24.721	125		22.304	309
	9.9863	-149.208		9.93117	90.4922		24.729	128		22.313	315
	9.98617	-139.333		9.93104	240.594		24.738	132		22.321	321
	9.98605	-114.708		9.93092	370.281		24.746	135		22.329	327
	9.98593	-53.375		9.9308	422.695		24.754	139		22.338	335
	9.98581	34.9167		9.93068	369.695		24.763	142		22.346	342
	9.98569	101.625		9.93056	223.508		24.771	145		22.354	350
	9.98557	78.5		9.93043	30.625		24.779	149		22.363	358
	9.98544	-84.0417		9.93031	-147.875		24.788	152		22.371	366
	9.98532	-382.083		9.93019	-260.141		24.796	156		22.379	375
	9.9852	-746.583		9.93007	-281.008		24.804	160		22.388	384
	9.98508	-1066.42		9.92995	-216.859		24.813	164		22.396	393
	9.98496	-1236.38		9.92982	-97.9297		24.821	167		22.404	403
	9.98483	-1207.67		9.9297	36.4766		24.829	171		22.413	413
	9.98471	-1014.33		9.92958	152.602		24.838	175		22.421	423
	9.98459	-759.542		9.92946	230.398		24.846	179		22.429	434
	9.98447	-568.125		9.92934	264.914		24.854	183		22.438	445
	9.98435	-527.458		9.92921	262.258		24.863	187		22.446	457
	9.98423	-646.083		9.92909	234.484		24.871	191		22.454	470
	9.9841	-852.167		9.92897	196.125		24.879	195		22.463	482
	9.98398	-1032.42		9.92885	162.398		24.888	199		22.471	495
	9.98386	-1091.42		9.92873	147.484		24.896	204		22.479	508
	9.98374	-1000.46		9.9286	161.234		24.904	208		22.488	522
	9.98362	-811		9.92848	204.5		24.913	212		22.496	537
	9.98349	-625.167		9.92836	265.016		24.921	216		22.504	552
	9.98337	-540		9.92824	317.727		24.929	220		22.513	568
	9.98325	-594.25		9.92812	331.211		24.938	224		22.521	585
	9.98313	-746.708		9.928	279.328		24.946	229		22.529	602
	9.98301	-897.375		9.92787	153.391		24.954	233		22.538	619
	9.98288	-940.792		9.92775	-30.5469		24.963	238		22.546	637
	9.98276	-823.25		9.92763	-233.758		24.971	242		22.554	656
	9.98264	-573.167		9.92751	-406.484		24.979	246		22.563	676
	9.98252	-288.625		9.92739	-504.977		24.988	250		22.571	697
	9.9824	-88.5		9.92727	-506.766		24.996	254		22.579	718
	9.98227	-51.875		9.92714	-417.844		25.004	258		22.588	740
	9.98215	-178.583		9.92702	-268.758		25.013	262		22.596	762
	9.98203	-390.292		9.9269	-101.68		25.021	266		22.604	785
	9.98191	-572.792		9.92678	45.6172		25.029	270		22.613	809
	9.98179	-636.292		9.92666	151.852		25.038	273		22.621	834
	9.98166	-562.708		9.92653	215.562		25.046	277		22.629	860
	9.98154	-414.667		9.92641	249.75		25.054	281		22.638	886
	9.98142	-302.292		9.92629	270.969		25.063	286		22.646	914
	9.9813	-324.625		9.92617	289.219		25.071	290		22.654	942
	9.98118	-515.792		9.92605	303.203		25.079	294		22.663	971
	9.98105	-824.417		9.92592	302.547		25.088	298		22.671	1000
	9.98093	-1135.92		9.9258	275.305		25.096	302		22.679	1031
	9.98081	-1326.33		9.92568	216.219		25.104	306		22.688	1063
	9.98069	-1319.88		9.92556	131.273		25.113	309		22.696	1095
	9.98057	-1120.92		9.92544	36.5781		25.121	313		22.704	1129
	9.98045	-807		9.92531	-47.6484		25.129	316		22.713	1164
	9.98032	-485.583		9.92519	-105.063		25.138	319		22.721	1200
	9.9802	-240.75		9.92507	-128.82		25.146	322		22.729	1237
	9.98008	-95.7083		9.92495	-122.883		25.154	326		22.738	1275
	9.97996	-11.0833		9.92483	-98.3281		25.163	329		22.746	1314
	9.97984	83.4583		9.9247	-67.1641		25.171	332		22.754	1353
	9.97971	241.375		9.92458	-36.4922		25.179	335		22.763	1394
	9.97959	462.458		9.92446	-5.99219		25.188	338		22.771	1436
	9.97947	686.667		9.92434	30.3281		25.196	341		22.779	1479
	9.97935	822.5		9.92422	79.2031		25.204	344		22.788	1523
	9.97923	794.375		9.92409	142.117		25.213	347		22.796	1568
	9.97911	585.125		9.92397	211.82		25.221	349		22.804	1614
	9.97898	250.167		9.92385	272.602		25.229	352		22.813	1661
	9.97886	-102.5		9.92373	305.008		25.238	354		22.821	1710
	9.97874	-358.5		9.92361	293.094		25.246	357		22.829	1759
	9.97862	-445.458		9.92349	231.539		25.254	359		22.838	1810
	9.9785	-362		9.92336	129.234		25.263	362		22.846	1862
	9.97837	-173.208		9.92324	7.70312		25.271	364		22.854	1914
	9.97825	22.4583		9.92312	-105.656		25.279	366		22.863	1968
	9.97813	139.333		9.923	-187.086		25.288	368		22.871	2022
	9.97801	139.792		9.92288	-225.078		25.296	370		22.879	2078
	9.97789	45.25		9.92275	-224.68		25.304	372		22.888	2135
	9.97776	-80.8333		9.92263	-205.07		25.313	373		22.896	2193
	9.97764	-167.208		9.92251	-191.367		25.321	375		22.904	2251
	9.97752	-167.792		9.92239	-203.594		25.329	376		22.913	2311
	9.9774	-79.5417		9.92227	-247.875		25.338	377		22.921	2372
	9.97728	61.875		9.92215	-313.422		25.346	378		22.929	2433
	9.97715	203.958		9.92202	-377.102		25.354	380		22.938	2496
	9.97703	303.167		9.9219	-413.938		25.363	381		22.946	2559
	9.97691	343.25		9.92178	-408.523		25.371	382		22.954	2623
	9.97679	337.792		9.92166	-362.516		25.379	384		22.963	2688
	9.97667	319		9.92154	-294.227		25.388	385		22.971	2754
	9.97654	318.792		9.92141	-230.344		25.396	386		22.979	2821
	9.97642	353.958		9.92129	-193.336		25.404	387		22.988	2889
	9.9763	419.417		9.92117	-190.211		25.413	388		22.996	2958
	9.97618	493.875		9.92105	-208.063		25.421	389		23.004	3027
	9.97606	550.875		9.92093	-218.766		25.429	390		23.013	3097
	9.97594	571.708		9.9208	-191.25		25.438	390		23.021	3167
	9.97581	553.25		9.92068	-106.219		25.446	390		23.029	3237
	9.97569	509.25		9.92056	33.1719		25.454	390		23.038	3309
	9.97557	464.458		9.92044	199.117		25.463	390		23.046	3380
	9.97545	445.667		9.92032	346.906		25.471	390		23.054	3452
	9.97533	472		9.92019	429.961		25.479	390		23.063	3523
	9.9752	547		9.92007	416.586		25.488	390		23.071	3595
	9.97508	655		9.91995	302.305		25.496	391		23.079	3667
	9.97496	762.875		9.91983	113.594		25.504	391		23.088	3739
	9.97484	827.5		9.91971	-98.4531		25.513	391		23.096	3812
	9.97472	807.875		9.91958	-272.625		25.521	391		23.104	3885
	9.9746	679.125		9.91946	-355.703		25.529	390		23.113	3958
	9.97447	443.625		9.91934	-319.102		25.538	390		23.121	4030
	9.97435	134.167		9.91922	-169.102		25.546	390		23.129	4103
	9.97423	-192.458		9.9191	52.6719		25.554	391		23.138	4175
	9.97411	-472.583		9.91897	279.641		25.563	391		23.146	4247
	9.97399	-655.125		9.91885	439.07		25.571	391		23.154	4318
	9.97386	-718.292		9.91873	474.727		25.579	391		23.163	4389
	9.97374	-675.167		9.91861	366.406		25.588	391		23.171	4460
	9.97362	-566.417		9.91849	139.414		25.596	391		23.179	4530
	9.9735	-442.833		9.91837	-140.469		25.604	390		23.188	4599
	9.97338	-345.625		9.91824	-386.617		25.613	390		23.196	4667
	9.97325	-292.958		9.91812	-519.75		25.621	391		23.204	4734
	9.97313	-278.042		9.918	-495.547		25.629	391		23.213	4801
	9.97301	-278		9.91788	-320.711		25.638	391		23.221	4866
	9.97289	-268.417		9.91776	-50.6094		25.646	392		23.229	4930
	9.97277	-234.708		9.91763	231.32		25.654	392		23.238	4994
	9.97264	-176.042		9.91751	445.117		25.663	392		23.246	5056
	9.97252	-100.375		9.91739	543.562		25.671	392		23.254	5116
	9.9724	-15.5833		9.91727	527.719		25.679	393		23.263	5176
	9.97228	77.2083		9.91715	441.68		25.688	393		23.271	5234
	9.97216	181.792		9.91703	349.328		25.696	394		23.279	5291
	9.97203	299.25		9.9169	303.461		25.704	395		23.288	5345
	9.97191	417.917		9.91678	321.656		25.713	395		23.296	5398
	9.97179	509.875		9.91666	379.523		25.721	397		23.304	5450
	9.97167	537.25		9.91654	424.312		25.729	398		23.313	5500
	9.97155	468.542		9.91642	402.078		25.738	399		23.321	5548
	9.97142	297.042		9.91629	285.445		25.746	401		23.329	5594
	9.9713	51.5833		9.91617	88.6641		25.754	402		23.338	5638
	9.97118	-207.708		9.91605	-136.969		25.763	404		23.346	5681
	9.97106	-409.208		9.91593	-325.133		25.771	406		23.354	5721
	9.97094	-497		9.91581	-423.117		25.779	409		23.363	5759
	9.97082	-454.583		9.91568	-414.125		25.788	412		23.371	5796
	9.97069	-313.375		9.91556	-323.055		25.796	415		23.379	5830
	9.97057	-141.292		9.91544	-203.945		25.804	419		23.388	5862
	9.97045	-16.0417		9.91532	-115.727		25.813	422		23.396	5892
	9.97033	6.04167		9.9152	-97.7813		25.821	426		23.404	5920
	9.97021	-88.4583		9.91507	-155.914		25.829	431		23.413	5945
	9.97008	-266		9.91495	-263.977		25.838	436		23.421	5968
	9.96996	-460.417		9.91483	-378.445		25.846	441		23.429	5989
	9.96984	-599.083		9.91471	-458.102		25.854	447		23.438	6008
	9.96972	-629.792		9.91459	-479.789		25.863	453		23.446	6023
	9.9696	-537.25		9.91446	-443.906		25.871	459		23.454	6037
	9.96947	-345.708		9.91434	-369.805		25.879	466		23.463	6048
	9.96935	-107.833		9.91422	-284.656		25.888	474		23.471	6057
	9.96923	112.917		9.9141	-212.352		25.896	481		23.479	6064
	9.96911	260.75		9.91398	-166.766		25.904	489		23.488	6068
	9.96899	300.5		9.91386	-150.578		25.913	498		23.496	6070
	9.96886	224.042		9.91373	-158.219		25.921	508		23.504	6070
	9.96874	50.7083		9.91361	-179.602		25.929	519		23.513	6068
	9.96862	-177.292		9.91349	-203.172		25.938	530		23.521	6063
	9.9685	-403.417		9.91337	-217.695		25.946	541		23.529	6057
	9.96838	-569.417		9.91325	-214.07		25.954	553		23.538	6048
	9.96826	-630.375		9.91312	-187.844		25.963	566		23.546	6037
	9.96813	-568.667		9.913	-141.516		25.971	580		23.554	6023
	9.96801	-402.125		9.91288	-84.9297		25.979	594		23.563	6008
	9.96789	-181.708		9.91276	-32.3594		25.988	610		23.571	5990
	9.96777	23.7083		9.91264	4.17188		25.996	625		23.579	5970
	9.96765	150.208		9.91252	21.5859		26.004	642		23.588	5948
	9.96753	162.458		9.91239	28.9219		26.013	660		23.596	5924
	9.9674	66.5		9.91227	43.8516		26.021	678		23.604	5898
	9.96728	-92.75		9.91215	82.7188		26.029	697		23.613	5871
	9.96716	-251.042		9.91203	148.672		26.038	718		23.621	5841
	9.96704	-351.542		9.91191	224.484		26.046	739		23.629	5809
	9.96692	-368.542		9.91178	275.5		26.054	761		23.638	5776
	9.96679	-316		9.91166	262.914		26.063	783		23.646	5742
	9.96667	-238.25		9.91154	162.531		26.071	807		23.654	5705
	9.96655	-186.917		9.91142	-20.25		26.079	832		23.663	5667
	9.96643	-196.417		9.9113	-247.609		26.088	858		23.671	5628
	9.96631	-269.25		9.91117	-461.25		26.096	885		23.679	5587
	9.96618	-378.083		9.91105	-605.07		26.104	912		23.688	5545
	9.96606	-482.833		9.91093	-648.133		26.113	941		23.696	5501
	9.96594	-553		9.91081	-596.984		26.121	971		23.704	5456
	9.96582	-583.542		9.91069	-491.07		26.129	1001		23.713	5409
	9.9657	-595.292		9.91056	-383.273		26.138	1033		23.721	5362
	9.96557	-621.208		9.91044	-315.398		26.146	1065		23.729	5314
	9.96545	-685		9.91032	-300.164		26.154	1099		23.738	5265
	9.96533	-785.042		9.9102	-318.883		26.163	1133		23.746	5214
	9.96521	-891.458		9.91008	-334.852		26.171	1169		23.754	5163
	9.96509	-958.875		9.90996	-314.984		26.179	1206		23.763	5111
	9.96496	-948.333		9.90983	-247.773		26.188	1244		23.771	5058
	9.96484	-846.583		9.90971	-148.344		26.196	1283		23.779	5005
	9.96472	-673.417		9.90959	-48.3828		26.204	1323		23.788	4951
	9.9646	-473.5		9.90947	22.6172		26.213	1364		23.796	4896
	9.96448	-296.25		9.90935	54.1797		26.221	1406		23.804	4841
	9.96435	-174.875		9.90922	59.2422		26.229	1449		23.813	4785
	9.96423	-113.458		9.9091	64.5391		26.238	1493		23.821	4729
	9.96411	-88.5833		9.90898	92.2031		26.246	1538		23.829	4673
	9.96399	-63.5		9.90886	143.469		26.254	1584		23.838	4616
	9.96387	-7.375		9.90874	194.586		26.263	1632		23.846	4560
	9.96375	89.2917		9.90861	208.305		26.271	1680		23.854	4503
	9.96362	210.25		9.90849	154.797		26.279	1729		23.863	4446
	9.9635	319.208		9.90837	31.1562		26.288	1780		23.871	4389
	9.96338	374.25		9.90825	-131.984		26.296	1831		23.879	4332
	9.96326	342.5		9.90813	-281.133		26.304	1882		23.888	4275
	9.96314	212.208		9.908	-362.977		26.313	1935		23.896	4218
	9.96301	-2.79167		9.90788	-348.422		26.321	1988		23.904	4161
	9.96289	-264.083		9.90776	-245.063		26.329	2042		23.913	4104
	9.96277	-515.375		9.90764	-91.9375		26.338	2096		23.921	4047
	9.96265	-693.625		9.90752	60.375		26.346	2152		23.929	3991
	9.96253	-744.25		9.90739	173.938		26.354	2207		23.938	3935
	9.96241	-637.833		9.90727	238.516		26.363	2264		23.946	3879
	9.96228	-385.083		9.90715	270.945		26.371	2321		23.954	3823
	9.96216	-42.5417		9.90703	299.602		26.379	2378		23.963	3768
	9.96204	296		9.90691	343.844		26.388	2436		23.971	3714
	9.96192	525.292		9.90678	400.453		26.396	2495		23.979	3660
	9.9618	564.542		9.90666	444.93		26.404	2553		23.988	3606
	9.96167	392.458		9.90654	446.805		26.413	2613		23.996	3553
	9.96155	64		9.90642	390.031		26.421	2672		24.004	3500
	9.96143	-300.708		9.9063	286.43		26.429	2731		24.013	3448
	9.96131	-557.208		9.90618	173.695		26.438	2790		24.021	3397
	9.96119	-592		9.90605	98.1875		26.446	2850		24.029	3346
	9.96106	-373.125		9.90593	91.5391		26.454	2910		24.038	3296
	9.96094	29.6667		9.90581	153.68		26.463	2969		24.046	3246
	9.96082	464.208		9.90569	251.703		26.471	3029		24.054	3197
	9.9607	751.75		9.90557	335.961		26.479	3089		24.063	3148
	9.96058	756.292		9.90544	364.969		26.488	3149		24.071	3101
	9.96045	440.083		9.90532	326.242		26.496	3209		24.079	3054
	9.96033	-119.375		9.9052	242.078		26.504	3268		24.088	3007
	9.96021	-758.208		9.90508	157.328		26.513	3327		24.096	2961
	9.96009	-1288.96		9.90496	115.5		26.521	3386		24.104	2916
	9.95997	-1570.58		9.90484	136.133		26.529	3444		24.113	2871
	9.95984	-1556.63		9.90471	204.953		26.538	3502		24.121	2828
	9.95972	-1302.92		9.90459	281.844		26.546	3559		24.129	2786
	9.9596	-934.125		9.90447	321.883		26.554	3616		24.138	2744
	9.95948	-586.833		9.90435	298.359		26.563	3672		24.146	2702
	9.95936	-355.708		9.90423	215.555		26.571	3728		24.154	2661
	9.95923	-265.125		9.9041	105.164		26.579	3782		24.163	2621
	9.95911	-276.083		9.90398	8.80469		26.588	3836		24.171	2582
	9.95899	-319.542		9.90386	-43.5625		26.596	3889		24.179	2543
	9.95887	-337.667		9.90374	-48.1328		26.604	3942		24.188	2506
	9.95875	-311.875		9.90362	-27.3516		26.613	3993		24.196	2468
	9.95863	-265.333		9.90349	-16.5469		26.621	4044		24.204	2432
	9.9585	-241.583		9.90337	-44.8516		26.629	4094		24.213	2397
	9.95838	-272.708		9.90325	-120.461		26.638	4143		24.221	2362
	9.95826	-355.667		9.90313	-227.703		26.646	4191		24.229	2328
	9.95814	-448.125		9.90301	-336.008		26.654	4238		24.238	2294
	9.95802	-487.5		9.90288	-415.586		26.663	4284		24.246	2261
	9.9579	-421.875		9.90276	-450.43		26.671	4328		24.254	2229
	9.95777	-239.083		9.90264	-442.422		26.679	4372		24.263	2197
	9.95765	21.375		9.90252	-405.758		26.688	4414		24.271	2166
	9.95753	278.667		9.9024	-355.688		26.696	4455		24.279	2136
	9.95741	439.792		9.90227	-299.211		26.704	4494		24.288	2107
	9.95729	434.292		9.90215	-232.945		26.713	4533		24.296	2077
	9.95716	241.75		9.90203	-149.102		26.721	4569		24.304	2049
	9.95704	-98.7083		9.90191	-45.2813		26.729	4605		24.313	2021
	9.95692	-500.833		9.90179	68.0469		26.738	4639		24.321	1994
	9.9568	-858.833		9.90167	167.727		26.746	4672		24.329	1967
	9.95668	-1081.63		9.90154	225.672		26.754	4704		24.338	1941
	9.95655	-1121.63		9.90142	220.961		26.763	4734		24.346	1916
	9.95643	-988.292		9.9013	149.953		26.771	4762		24.354	1891
	9.95631	-743.25		9.90118	29.2812		26.779	4789		24.363	1867
	9.95619	-478.208		9.90106	-109.211		26.788	4815		24.371	1843
	9.95607	-283.292		9.90093	-229.383		26.796	4839		24.379	1820
	9.95594	-216.083		9.90081	-301.938		26.804	4862		24.388	1796
	9.95582	-282.75		9.90069	-311.875		26.813	4884		24.396	1774
	9.9557	-438.375		9.90057	-260.281		26.821	4904		24.404	1753
	9.95558	-607.208		9.90045	-161.063		26.829	4923		24.413	1732
	9.95546	-715.625		9.90033	-35.7656		26.838	4940		24.421	1712
	9.95533	-725.042		9.9002	91.6406		26.846	4956		24.429	1692
	9.95521	-649.583		9.90008	199.031		26.854	4970		24.438	1672
	9.95509	-550.417		9.89996	269.836		26.863	4982		24.446	1653
	9.95497	-506.625		9.89984	296.625		26.871	4993		24.454	1634
	9.95485	-575.5		9.89972	283.953		26.879	5003		24.463	1616
	9.95472	-759.333		9.89959	248.297		26.888	5011		24.471	1599
	9.9546	-996.583		9.89947	213.461		26.896	5018		24.479	1582
	9.95448	-1183.54		9.89935	201.133		26.904	5022		24.488	1564
	9.95436	-1219		9.89923	220.195		26.913	5026		24.496	1547
	9.95424	-1052		9.89911	259.648		26.921	5029		24.504	1531
	9.95412	-709.917		9.89898	290.172		26.929	5030		24.513	1515
	9.95399	-292.417		9.89886	275.641		26.938	5030		24.521	1499
	9.95387	68.75		9.89874	190.711		26.946	5028		24.529	1483
	9.95375	266.292		9.89862	36.25		26.954	5025		24.538	1468
	9.95363	263.583		9.8985	-155.594		26.963	5021		24.546	1453
	9.95351	108.458		9.89837	-331.352		26.971	5015		24.554	1439
	9.95338	-91.9167		9.89825	-438.008		26.979	5007		24.563	1425
	9.95326	-224		9.89813	-447.5		26.988	4999		24.571	1412
	9.95314	-221.292		9.89801	-371.625		26.996	4989		24.579	1398
	9.95302	-93.2083		9.89789	-259.328		27.004	4978		24.588	1386
	9.9529	86.3333		9.89776	-175.617		27.013	4965		24.596	1373
	9.95278	222.875		9.89764	-171.523		27.021	4952		24.604	1360
	9.95265	255.458		9.89752	-258.68		27.029	4937		24.613	1348
	9.95253	190.375		9.8974	-401.742		27.038	4922		24.621	1336
	9.95241	98.0833		9.89728	-532.82		27.046	4905		24.629	1325
	9.95229	72.125		9.89715	-582.344		27.054	4888		24.638	1314
	9.95217	173.417		9.89703	-512.234		27.063	4869		24.646	1303
	9.95204	388.75		9.89691	-335.539		27.071	4849		24.654	1292
	9.95192	629.208		9.89679	-113.078		27.079	4828		24.663	1281
	9.9518	769.75		9.89667	71.7734		27.088	4807		24.671	1271
	9.95168	713.458		9.89655	149.023		27.096	4784		24.679	1261
	9.95156	446.208		9.89642	91.9297		27.104	4761		24.688	1251
	9.95143	53.375		9.8963	-72.0469		27.113	4736		24.696	1241
	9.95131	-312.958		9.89618	-273.852		27.121	4711		24.704	1231
	9.95119	-502.167		9.89606	-432.039		27.129	4685		24.713	1222
	9.95107	-436.75		9.89594	-485.602		27.138	4659		24.721	1212
	9.95095	-151.667		9.89581	-415.328		27.146	4631		24.729	1203
	9.95082	217.792		9.89569	-246.078		27.154	4603		24.738	1193
	9.9507	495.542		9.89557	-30.6875		27.163	4573		24.746	1184
	9.95058	542.417		9.89545	174.477		27.171	4543		24.754	1175
	9.95046	316.625		9.89533	331.156		27.179	4512		24.763	1166
	9.95034	-111.208		9.89521	427.969		27.188	4481		24.771	1158
	9.95022	-593.583		9.89508	475.219		27.196	4449		24.779	1149
	9.95009	-973.542		9.89496	490.617		27.204	4417		24.788	1141
	9.94997	-1149.75		9.89484	484.766		27.213	4384		24.796	1133
	9.94985	-1111.54		9.89472	454.445		27.221	4350		24.804	1125
	9.94973	-926.958		9.8946	386.586		27.229	4317		24.813	1118
	9.94961	-699.083		9.89447	269.484		27.238	4283		24.821	1110
	9.94948	-511.083		9.89435	104.789		27.246	4248		24.829	1102
	9.94936	-391.792		9.89423	-86.8672		27.254	4212		24.838	1094
	9.94924	-314.042		9.89411	-269.82		27.263	4177		24.846	1087
	9.94912	-225.375		9.89399	-405.234		27.271	4141		24.854	1079
	9.949	-87.875		9.89386	-465.93		27.279	4104		24.863	1072
	9.94887	93.375		9.89374	-447.094		27.288	4068		24.871	1065
	9.94875	269.625		9.89362	-368.953		27.296	4032		24.879	1057
	9.94863	373.292		9.8935	-270.195		27.304	3995		24.888	1051
	9.94851	353.458		9.89338	-194.914		27.313	3959		24.896	1044
	9.94839	201.542		9.89325	-178.211		27.321	3923		24.904	1037
	9.94826	-46.6667		9.89313	-234.961		27.329	3886		24.913	1030
	9.94814	-331.583		9.89301	-355.336		27.338	3848		24.921	1023
	9.94802	-600		9.89289	-507.836		27.346	3811		24.929	1016
	9.9479	-827.125		9.89277	-648.586		27.354	3773		24.938	1009
	9.94778	-1018.63		9.89264	-734.07		27.363	3735		24.946	1003
	9.94765	-1192.83		9.89252	-733.633		27.371	3697		24.954	996
	9.94753	-1355.83		9.8924	-638.539		27.379	3659		24.963	989
	9.94741	-1485.54		9.89228	-464.742		27.388	3620		24.971	983
	9.94729	-1536.29		9.89216	-248.594		27.396	3582		24.979	976
	9.94717	-1461.92		9.89204	-36.2969		27.404	3545		24.988	970
	9.94705	-1244.75		9.89191	129.781		27.413	3507		24.996	963
	9.94692	-913.25		9.89179	223.633		27.421	3469		25.004	957
	9.9468	-537.375		9.89167	242.43		27.429	3431		25.013	951
	9.94668	-201.583		9.89155	205.469		27.438	3393		25.021	945
	9.94656	29.9167		9.89143	145.586		27.446	3356		25.029	938
	9.94644	139.417		9.8913	96.0938		27.454	3318		25.038	932
	9.94631	157.458		9.89118	78.7109		27.463	3281		25.046	925
	9.94619	141.708		9.89106	96.8906		27.471	3244		25.054	919
	9.94607	142.833		9.89094	137.109		27.479	3206		25.063	913
	9.94595	177.25		9.89082	176.938		27.488	3169		25.071	907
	9.94583	221.292		9.89069	196.422		27.496	3133		25.079	900
	9.94571	229.333		9.89057	187.383		27.504	3097		25.088	894
	9.94558	166.833		9.89045	156.906		27.513	3061		25.096	888
	9.94546	38.4583		9.89033	123.688		27.521	3025		25.104	881
	9.94534	-104.5		9.89021	109.117		27.529	2990		25.113	874
	9.94522	-183.333		9.89008	126.828		27.538	2955		25.121	868
	9.9451	-128.833		9.88996	175.211		27.546	2920		25.129	861
	9.94497	82.0833		9.88984	236.234		27.554	2886		25.138	855
	9.94485	408.292		9.88972	280.797		27.563	2851		25.146	848
	9.94473	755.708		9.8896	279.219		27.571	2818		25.154	842
	9.94461	1012.71		9.88948	213.039		27.579	2784		25.163	835
	9.94449	1094		9.88935	83.9688		27.588	2751		25.171	829
	9.94436	973.25		9.88923	-83.5547		27.596	2718		25.179	822
	9.94424	690.958		9.88911	-247.664		27.604	2685		25.188	816
	9.94412	334.708		9.88899	-361.016		27.613	2652		25.196	810
	9.944	3.45833		9.88887	-386.586		27.621	2620		25.204	804
	9.94388	-229.042		9.88874	-311.383		27.629	2588		25.213	798
	9.94375	-336.333		9.88862	-153.25		27.638	2557		25.221	792
	9.94363	-339.125		9.8885	42.7891		27.646	2525		25.229	786
	9.94351	-288.833		9.88838	218.547		27.654	2494		25.238	780
	9.94339	-241.917		9.88826	322.477		27.663	2463		25.246	774
	9.94327	-238.875		9.88814	328.211		27.671	2433		25.254	768
	9.94314	-293.542		9.88801	244.062		27.679	2403		25.263	762
	9.94302	-394.542		9.88789	108.961		27.688	2374		25.271	755
	9.9429	-514.458		9.88777	-23.8828		27.696	2344		25.279	749
	9.94278	-621.042		9.88765	-109.563		27.704	2315		25.288	743
	9.94266	-686.542		9.88753	-129.828		27.713	2286		25.296	736
	9.94253	-693.542		9.8874	-99.5938		27.721	2258		25.304	730
	9.94241	-638.125		9.88728	-58.0313		27.729	2230		25.313	724
	9.94229	-530.792		9.88716	-48.7188		27.738	2203		25.321	717
	9.94217	-394.958		9.88704	-98.1094		27.746	2176		25.329	711
	9.94205	-262.167		9.88692	-202.977		27.754	2149		25.338	705
	9.94193	-163.375		9.88679	-332.961		27.763	2122		25.346	699
	9.9418	-118.792		9.88667	-446.383		27.771	2095		25.354	693
	9.94168	-129.833		9.88655	-511.141		27.779	2069		25.363	687
	9.94156	-178.25		9.88643	-519.398		27.788	2043		25.371	681
	9.94144	-233.667		9.88631	-488.219		27.796	2018		25.379	675
	9.94132	-268.042		9.88618	-445.945		27.804	1992		25.388	669
	9.94119	-269.375		9.88606	-412.57		27.813	1968		25.396	663
	9.94107	-249.083		9.88594	-385.289		27.821	1944		25.404	656
	9.94095	-237.458		9.88582	-338.742		27.829	1920		25.413	650
	9.94083	-268.75		9.8857	-240.859		27.838	1897		25.421	644
	9.94071	-362.75		9.88557	-76.1172		27.846	1874		25.429	638
	9.94059	-512.708		9.88545	137.008		27.854	1851		25.438	632
	9.94046	-684.542		9.88533	345.891		27.863	1828		25.446	627
	9.94034	-830.375		9.88521	483.328		27.871	1806		25.454	621
	9.94022	-908.458		9.88509	498.883		27.879	1784		25.463	615
	9.9401	-900.625		9.88496	386.195		27.888	1762		25.471	610
	9.93998	-818.708		9.88484	191.336		27.896	1741		25.479	604
	9.93985	-696.625		9.88472	-3.86719		27.904	1720		25.488	598
	9.93973	-572.833		9.8846	-117.375		27.913	1699		25.496	592
	9.93961	-472.417		9.88448	-104.008		27.921	1679		25.504	587
	9.93949	-398.292		9.88436	23.7109		27.929	1659		25.513	581
	9.93937	-334.458		9.88423	202.359		27.938	1638		25.521	576
	9.93924	-260.208		9.88411	348.641		27.946	1618		25.529	570
	9.93912	-165.708		9.88399	400.172		27.954	1598		25.538	564
	9.939	-60.7917		9.88387	344.891		27.963	1579		25.546	559
	9.93888	27.9583		9.88375	224.68		27.971	1560		25.554	553
	9.93876	71.0417		9.88362	111.422		27.979	1541		25.563	548
	9.93863	52.375		9.8835	68.2656		27.988	1522		25.571	543
	9.93851	-19.9167		9.88338	115.914		27.996	1504		25.579	538
	9.93839	-114.083		9.88326	221.773		28.004	1486		25.588	532
	9.93827	-187.208		9.88314	317.172		28.013	1468		25.596	527
	9.93815	-202.917		9.88302	333.492		28.021	1450		25.604	522
	9.93802	-146.75		9.88289	238.547		28.029	1432		25.613	517
	9.9379	-31.6667		9.88277	54.2891		28.038	1415		25.621	513
	9.93778	106.958		9.88265	-152.68		28.046	1398		25.629	508
	9.93766	224.25		9.88253	-302.586		28.054	1381		25.638	503
	9.93754	280.583		9.88241	-338.938		28.063	1365		25.646	499
	9.93742	252.542		9.88228	-252.219		28.071	1349		25.654	494
	9.93729	137.042		9.88216	-79.5938		28.079	1333		25.663	489
	9.93717	-50.1667		9.88204	116.805		28.088	1317		25.671	484
	9.93705	-279.583		9.88192	280.109		28.096	1302		25.679	479
	9.93693	-513.042		9.8818	380.641		28.104	1287		25.688	474
	9.93681	-709.917		9.88167	419.594		28.113	1272		25.696	470
	9.93668	-833.083		9.88155	415.242		28.121	1257		25.704	465
	9.93656	-855.583		9.88143	382.609		28.129	1242		25.713	461
	9.93644	-767.917		9.88131	320.711		28.138	1228		25.721	456
	9.93632	-582.083		9.88119	215.602		28.146	1214		25.729	451
	9.9362	-330.458		9.88106	57.2344		28.154	1200		25.738	447
	9.93608	-58.2083		9.88094	-141.844		28.163	1186		25.746	442
	9.93595	189.083		9.88082	-339.328		28.171	1172		25.754	438
	9.93583	377.583		9.8807	-475.094		28.179	1159		25.763	434
	9.93571	491.875		9.88058	-498.188		28.188	1145		25.771	430
	9.93559	533.792		9.88045	-395.008		28.196	1132		25.779	426
	9.93547	514.917		9.88033	-202.031		28.204	1119		25.788	422
	9.93534	447.042		9.88021	5.46875		28.213	1106		25.796	418
	9.93522	337		9.88009	145.594		28.221	1093		25.804	414
	9.9351	188.958		9.87997	167.125		28.229	1080		25.813	410
	9.93498	12		9.87985	73.1719		28.238	1067		25.821	405
	9.93486	-172.125		9.87972	-81.5313		28.246	1055		25.829	401
	9.93473	-328.542		9.8796	-218.539		28.254	1043		25.838	398
	9.93461	-417.875		9.87948	-274.328		28.263	1031		25.846	394
	9.93449	-412.667		9.87936	-229.859		28.271	1018		25.854	390
	9.93437	-312.708		9.87924	-115.648		28.279	1006		25.863	387
	9.93425	-150.458		9.87911	9.20312		28.288	995		25.871	383
	9.93412	18.5833		9.87899	91.6719		28.296	984		25.879	379
	9.934	136.875		9.87887	113.617		28.304	973		25.888	376
	9.93388	169.458		9.87875	98.4453		28.313	962		25.896	372
	9.93376	118.5		9.87863	92.6562		28.321	951		25.904	369
	9.93364	21.6667		9.87851	133.016		28.329	941		25.913	366
	9.93351	-67.5		9.87838	219.258		28.338	930		25.921	363
	9.93339	-106.25		9.87826	308.836		28.346	920		25.929	360
	9.93327	-82.9583		9.87814	338.25		28.354	909		25.938	357
	9.93315	-21.2917		9.87802	259.945		28.363	899		25.946	354
	9.93303	34.2917		9.8779	74.2344		28.371	888		25.954	350
	9.9329	44.8333		9.87777	-162.781		28.379	878		25.963	348
	9.93278	-1.625		9.87765	-361.648		28.388	868		25.971	345
	9.93266	-83.125		9.87753	-442.352		28.396	858		25.979	342
	9.93254	-157.375		9.87741	-375.695		28.404	848		25.988	340
	9.93242	-188.458		9.87729	-200.883		28.413	838		25.996	337
	9.9323	-171.208		9.87716	-9.0625		28.421	828		26.004	334
	9.93217	-139.458		9.87704	100.586		28.429	818		26.013	331
	9.93205	-151.583		9.87692	70.1172		28.438	809		26.021	328
	9.93193	-258.708		9.8768	-87.4453		28.446	799		26.029	325
	9.93181	-472.667		9.87668	-293.133		28.454	790		26.038	322
	9.93169	-749.917		9.87655	-439.773		28.463	781		26.046	320
	9.93156	-1002.88		9.87643	-444.242		28.471	772		26.054	317
	9.93144	-1135.08		9.87631	-287.859		28.479	763		26.063	315
	9.93132	-1084.54		9.87619	-25.6328		28.488	754		26.071	313
	9.9312	-853.917		9.87607	239.859		28.496	745		26.079	310
	9.93108	-513.625		9.87594	406.062		28.504	736		26.088	308
	9.93096	-173.125		9.87582	416.234		28.513	728		26.096	305
	9.93083	65.625		9.8757	281.812		28.521	719		26.104	303
	9.93071	151.583		9.87558	71.9375		28.529	711		26.113	301
	9.93059	104.5		9.87546	-122.203		28.538	703		26.121	299
	9.93047	2.625		9.87533	-229.5		28.546	695		26.129	297
	9.93035	-56.6667		9.87521	-227.023		28.554	687		26.138	295
	9.93022	-4		9.87509	-142.555		28.563	679		26.146	293
	9.9301	168.75		9.87497	-33.2578		28.571	671		26.154	290
	9.92998	403.875		9.87485	45.8828		28.579	663		26.163	288
	9.92986	603.833		9.87473	67.4297		28.588	655		26.171	286
	9.92974	674.5		9.8746	38.7578		28.596	648		26.179	284
	9.92961	566.917		9.87448	-9.0625		28.604	640		26.188	282
	9.92949	298.667		9.87436	-42.3125		28.613	633		26.196	280
	9.92937	-52.8333		9.87424	-42.8594		28.621	625		26.204	278
	9.92925	-381		9.87412	-14.3203		28.629	618		26.213	276
	9.92913	-589.208		9.87399	25.0469		28.638	611		26.221	274
	9.92901	-623.375		9.87387	56.6484		28.646	604		26.229	272
	9.92888	-484.875		9.87375	73.6406		28.654	597		26.238	270
	9.92876	-222.208		9.87363	84.0781		28.663	591		26.246	269
	9.92864	92.1667		9.87351	104.281		28.671	585		26.254	267
	9.92852	388.458		9.87339	147.586		28.679	579		26.263	266
	9.9284	618.542		9.87326	215.398		28.688	573		26.271	265
	9.92827	762.542		9.87314	295.531		28.696	567		26.279	263
	9.92815	824.125		9.87302	367.812		28.704	560		26.288	262
	9.92803	820.125		9.8729	412.875		28.713	554		26.296	260
	9.92791	770.583		9.87278	418.859		28.721	548		26.304	259
	9.92779	693.75		9.87265	383.203		28.729	542		26.313	258
	9.92766	605.875		9.87253	310.172		28.738	535		26.321	256
	9.92754	523.292		9.87241	207.68		28.746	529		26.329	255
	9.92742	462.542		9.87229	86.3125		28.754	523		26.338	254
	9.9273	437.417		9.87217	-39.1172		28.763	517		26.346	252
	9.92718	452.958		9.87204	-148.164		28.771	511		26.354	251
	9.92705	499.958		9.87192	-216.969		28.779	506		26.363	249
	9.92693	553.125		9.8718	-225.781		28.788	500		26.371	248
	9.92681	576.083		9.87168	-168.797		28.796	494		26.379	247
	9.92669	532.208		9.87156	-60.6563		28.804	489		26.388	245
	9.92657	398.958		9.87143	65.9062		28.813	483		26.396	244
	9.92644	179.125		9.87131	172.375		28.821	478		26.404	243
	9.92632	-94.75		9.87119	231.859		28.829	473		26.413	242
	9.9262	-366.667		9.87107	242.398		28.838	468		26.421	240
	9.92608	-572.917		9.87095	228.016		28.846	463		26.429	239
	9.92596	-663.417		9.87082	224.914		28.854	458		26.438	238
	9.92583	-620.125		9.8707	258.867		28.863	453		26.446	237
	9.92571	-465.708		9.87058	326.133		28.871	449		26.454	236
	9.92559	-258.125		9.87046	389.367		28.879	444		26.463	235
	9.92547	-71.4583		9.87034	393.773		28.888	438		26.471	234
	9.92535	29.9583		9.87021	296.867		28.896	433		26.479	232
	9.92523	15.5		9.87009	97.3047		28.904	429		26.488	231
	9.9251	-100.958		9.86997	-153.969		28.913	424		26.496	229
	9.92498	-267.5		9.86985	-368.844		28.921	420		26.504	228
	9.92486	-414.083		9.86973	-459.141		28.929	415		26.513	227
	9.92474	-480.25		9.86961	-379.445		28.938	411		26.521	226
	9.92462	-436.333		9.86948	-154.023		28.946	407		26.529	225
	9.92449	-291.417		9.86936	126.867		28.954	404		26.538	224
	9.92437	-84		9.86924	342.641		28.963	400		26.546	223
	9.92425	138.167		9.86912	394.312		28.971	396		26.554	222
	9.92413	337.792		9.869	249.547		28.979	391		26.563	221
	9.92401	498.833		9.86887	-41.1016		28.988	388		26.571	220
	9.92389	622.792		9.86875	-365.102		28.996	384		26.579	219
	9.92376	714.792		9.86863	-596.344		29.004	380		26.588	218
	9.92364	769.292		9.86851	-649.156		29.013	377		26.596	216
	9.92352	765.125		9.86839	-512.992		29.021	373		26.604	215
	9.9234	675.667		9.86826	-252.398		29.029	370		26.613	215
	9.92328	488.583		9.86814	26		29.038	367		26.621	214
	9.92315	223.625		9.86802	222.773		29.046	364		26.629	212
	9.92303	-62.75		9.8679	287.484		29.054	361		26.638	211
	9.92291	-294.292		9.86778	234.492		29.063	358		26.646	210
	9.92279	-405.833		9.86766	127.945		29.071	355		26.654	209
	9.92267	-376.708		9.86753	45.6797		29.079	352		26.663	208
	9.92254	-246.583		9.86741	41.5078		29.088	348		26.671	207
	9.92242	-104.75		9.86729	123.906		29.096	345		26.679	205
	9.9223	-52.7917		9.86717	259.07		29.104	342		26.688	204
	9.92218	-158.458		9.86705	393.945		29.113	339		26.696	203
	9.92206	-420.75		9.86692	484.656		29.121	336		26.704	203
	9.92193	-765.458		9.8668	515.609		29.129	332		26.713	202
	9.92181	-1075.42		9.86668	500.5		29.138	329		26.721	201
	9.92169	-1242.29		9.86656	467.484		29.146	325		26.729	200
	9.92157	-1216.63		9.86644	438.883		29.154	323		26.738	199
	9.92145	-1031.17		9.86632	417.492		29.163	320		26.746	198
	9.92132	-785.917		9.86619	386.945		29.171	316		26.754	197
	9.9212	-601.75		9.86607	324.641		29.179	313		26.763	195
	9.92108	-563.208		9.86595	218.703		29.188	309		26.771	194
	9.92096	-678.667		9.86583	78.9531		29.196	305		26.779	193
	9.92084	-877.167		9.86571	-64.6172		29.204	302		26.788	192
	9.92071	-1042.79		9.86558	-174.75		29.213	299		26.796	191
	9.92059	-1069.67		9.86546	-223.914		29.221	297		26.804	190
	9.92047	-911.75		9.86534	-206.313		29.229	295		26.813	190
	9.92035	-603.542		9.86522	-139.094		29.238	293		26.821	189
	9.92023	-242.708		9.8651	-53.0625		29.246	292		26.829	188
	9.92011	55.1667		9.86497	21.2422		29.254	290		26.838	187
	9.91998	207.25		9.86485	64.9062		29.263	288		26.846	186
	9.91986	195.125		9.86473	73.6562		29.271	286		26.854	185
	9.91974	64.5		9.86461	53.6641		29.279	285		26.863	184
	9.91962	-104.208		9.86449	13.9375		29.288	283		26.871	183
	9.9195	-237.167		9.86436	-38.9297		29.296	280		26.879	182
	9.91937	-299.333		9.86424	-100.422		29.304	278		26.888	181
	9.91925	-302.5		9.86412	-163.242		29.313	276		26.896	179
	9.91913	-288.292		9.864	-212.75		29.321	274		26.904	179
	9.91901	-297.875		9.86388	-227.313		29.329	272		26.913	178
	9.91889	-347.208		9.86375	-185.484		29.338	271		26.921	177
	9.91877	-419.125		9.86363	-76.9609		29.346	269		26.929	176
	9.91864	-476.792		9.86351	88.1797		29.354	268		26.938	174
	9.91852	-487.583		9.86339	278.047		29.363	266		26.946	174
	9.9184	-443.625		9.86327	447.219		29.371	264		26.954	173
	9.91828	-366.458		9.86314	552.055		29.379	263		26.963	172
	9.91816	-294.167		9.86302	566.453		29.388	261		26.971	171
	9.91803	-259.458		9.8629	490.578		29.396	259		26.979	170
	9.91791	-270.458		9.86278	349.109		29.404	258		26.988	169
	9.91779	-307.792		9.86266	180.094		29.413	256		26.996	168
	9.91767	-337.458		9.86254	19.9609		29.421	254		27.004	167
	9.91755	-333.458		9.86241	-108.422		29.429	252		27.013	166
	9.91742	-296.375		9.86229	-199.891		29.438	250		27.021	165
	9.9173	-257.375		9.86217	-262.617		29.446	248		27.029	164
	9.91718	-264.458		9.86205	-309.227		29.454	246		27.038	163
	9.91706	-358		9.86193	-347.953		29.463	244		27.046	162
	9.91694	-548		9.8618	-378.523		29.471	242		27.054	161
	9.91681	-805.292		9.86168	-393.398		29.479	241		27.063	160
	9.91669	-1069.83		9.86156	-383.109		29.488	239		27.071	159
	9.91657	-1273.83		9.86144	-341.742		29.496	238		27.079	158
	9.91645	-1366.79		9.86132	-270.406		29.504	237		27.088	157
	9.91633	-1332.67		9.8612	-177.242		29.513	236		27.096	156
	9.9162	-1192.88		9.86107	-75.3516		29.521	234		27.104	156
	9.91608	-996.042		9.86095	19.9531		29.529	232		27.113	155
	9.91596	-800.75		9.86083	93.8828		29.538	230		27.121	155
	9.91584	-659.292		9.86071	134.031		29.546	228		27.129	154
	9.91572	-606.875		9.86059	132.812		29.554	226		27.138	153
	9.9156	-656.958		9.86046	89.8672		29.563	224		27.146	152
	9.91547	-800.417		9.86034	13.7344		29.571	222		27.154	151
	9.91535	-1006		9.86022	-78.8281		29.579	221		27.163	150
	9.91523	-1224.13		9.8601	-167.422		29.588	219		27.171	149
	9.91511	-1395		9.85998	-234.781		29.596	218		27.179	148
	9.91499	-1463.08		9.85985	-273.836		29.604	216		27.188	148
	9.91486	-1396.13		9.85973	-290.813		29.613	214		27.196	147
	9.91474	-1201.58		9.85961	-301.75		29.621	213		27.204	146
	9.91462	-931		9.85949	-323.391		29.629	212		27.213	145
	9.9145	-666.708		9.85937	-362.313		29.638	210		27.221	144
	9.91438	-493.667		9.85924	-408.25		29.646	208		27.229	143
	9.91426	-465.5		9.85912	-436.055		29.654	207		27.238	143
	9.91413	-581.583		9.859	-416.93		29.663	205		27.246	142
	9.91401	-786.667		9.85888	-333.82		29.671	204		27.254	141
	9.91389	-995.292		9.85876	-193.836		29.679	202		27.263	140
	9.91377	-1131.46		9.85863	-30.2109		29.688	201		27.271	140
	9.91365	-1163.92		9.85851	108.406		29.696	200		27.279	139
	9.91352	-1118.67		9.85839	177.539		29.704	199		27.288	138
	9.9134	-1061.5		9.85827	156.406		29.713	198		27.296	138
	9.91328	-1058.33		9.85815	58.3359		29.721	198		27.304	137
	9.91316	-1133.13		9.85802	-73.5313		29.729	197		27.313	136
	9.91304	-1246.75		9.8579	-183.672		29.738	196		27.321	135
	9.91291	-1309.92		9.85778	-226.734		29.746	196		27.329	134
	9.91279	-1226.67		9.85766	-184.961		29.754	196		27.338	133
	9.91267	-947.667		9.85754	-72.5313		29.763	195		27.346	132
	9.91255	-505.875		9.85742	74.125		29.771	194		27.354	131
	9.91243	-15.2917		9.85729	214.867		29.779	194		27.363	131
	9.9123	370.583		9.85717	323.031		29.788	193		27.371	130
	9.91218	522.625		9.85705	393.461		29.796	192		27.379	129
	9.91206	391.958		9.85693	438.102		29.804	190		27.388	128
	9.91194	31.4583		9.85681	472.883		29.813	189		27.396	127
	9.91182	-427.083		9.85669	503.797		29.821	188		27.404	126
	9.91169	-831.125		9.85656	520.531		29.829	188		27.413	125
	9.91157	-1069.88		9.85644	501.164		29.838	187		27.421	124
	9.91145	-1114.83		9.85632	425.258		29.846	185		27.429	123
	9.91133	-1017.42		9.8562	288.258		29.854	184		27.438	123
	9.91121	-869.167		9.85608	109.086		29.863	182		27.446	122
	9.91108	-746.792		9.85595	-73.6719		29.871	181		27.454	121
	9.91096	-671.625		9.85583	-215.555		29.879	180		27.463	120
	9.91084	-604.292		9.85571	-283.508		29.888	179		27.471	119
	9.91072	-476.875		9.85559	-269.172		29.896	178		27.479	119
	9.9106	-243.625		9.85547	-191.656		29.904	177		27.488	119
	9.91048	78.1667		9.85534	-89.3984		29.913	176		27.496	118
	9.91035	401.417		9.85522	-5.01563		29.921	175		27.504	118
	9.91023	602		9.8551	30.3438		29.929	174		27.513	117
	9.91011	576.125		9.85498	6.75		29.938	173		27.521	116
	9.90999	293.958		9.85486	-63.2266		29.946	173		27.529	115
	9.90987	-178.125		9.85473	-151.086		29.954	172		27.538	114
	9.90974	-698.75		9.85461	-223.102		29.963	171		27.546	114
	9.90962	-1107.58		9.85449	-251.156		29.971	170		27.554	113
	9.9095	-1289.33		9.85437	-220.734		29.979	170		27.563	112
	9.90938	-1216.5		9.85425	-134.563		29.988	169		27.571	111
	9.90926	-952		9.85412	-11.9766		29.996	168		27.579	111
	9.90913	-612.458		9.854	115.664		30.004	167		27.588	110
	9.90901	-312.958		9.85388	213.039		30.013	165		27.596	110
	9.90889	-119.333		9.85376	250.82		30.021	164		27.604	109
	9.90877	-30.7917		9.85364	215.641		30.029	163		27.613	109
	9.90865	1.66667		9.85351	116.648		30.038	162		27.621	108
	9.90852	35.5833		9.85339	-14.7109		30.046	161		27.629	107
	9.9084	97.9583		9.85327	-133.211		30.054	160		27.638	106
	9.90828	169.417		9.85315	-194.719		30.063	159		27.646	105
	9.90816	197.958		9.85303	-172.477		30.071	158		27.654	105
	9.90804	134.458		9.85291	-68.0547		30.079	157		27.663	104
	9.90792	-31.2083		9.85278	88.375		30.088	156		27.671	104
	9.90779	-255		9.85266	249.609		30.096	155		27.679	103
	9.90767	-453.333		9.85254	369.797		30.104	154		27.688	102
	9.90755	-542.083		9.85242	422.531		30.113	154		27.696	102
	9.90743	-479.208		9.8523	409.672		30.121	153		27.704	101
	9.90731	-290.375		9.85217	357.57		30.129	152		27.713	100
	9.90719	-62.0833		9.85205	302.234		30.138	151		27.721	99
	9.90706	95.4583		9.85193	271.07		30.146	150		27.729	99
	9.90694	98		9.85181	270.375		30.154	149		27.738	98
	9.90682	-73.875		9.85169	284.375		30.163	148		27.746	98
	9.9067	-365.458		9.85157	285.898		30.171	147		27.754	97
	9.90658	-672.458		9.85144	252.82		30.179	146		27.763	97
	9.90645	-888.917		9.85132	181.133		30.188	145		27.771	96
	9.90633	-955.167		9.8512	87.7344		30.196	144		27.779	95
	9.90621	-883.875		9.85108	1.51562		30.204	144		27.788	95
	9.90609	-751.625		9.85096	-52.4063		30.213	144		27.796	94
	9.90597	-660.625		9.85083	-66.6641		30.221	144		27.804	94
	9.90584	-688.708		9.85071	-55.8594		30.229	143		27.813	93
	9.90572	-850.25		9.85059	-49.1406		30.238	142		27.821	93
	9.9056	-1086.63		9.85047	-74.2266		30.246	141		27.829	92
	9.90548	-1290.54		9.85035	-141.633		30.254	141		27.838	91
	9.90536	-1353.38		9.85022	-237.375		30.263	140		27.846	91
	9.90523	-1213.79		9.8501	-328.242		30.271	140		27.854	90
	9.90511	-886.958		9.84998	-377.047		30.279	139		27.863	90
	9.90499	-460.333		9.84986	-360.508		30.288	138		27.871	89
	9.90487	-59.875		9.84974	-280.977		30.296	137		27.879	89
	9.90475	200.167		9.84961	-166.352		30.304	136		27.888	88
	9.90462	261.083		9.84949	-58.2656		30.313	135		27.896	87
	9.9045	138.167		9.84937	5.29688		30.321	134		27.904	87
	9.90438	-91.3333		9.84925	5.61719		30.329	133		27.913	86
	9.90426	-325.917		9.84913	-50.3828		30.338	132		27.921	85
	9.90414	-484.167		9.84901	-134.219		30.346	132		27.929	84
	9.90401	-536.417		9.84888	-207.938		30.354	131		27.938	83
	9.90389	-510.583		9.84876	-238.492		30.363	130		27.946	83
	9.90377	-470.458		9.84864	-208.43		30.371	130		27.954	83
	9.90365	-477.917		9.84852	-119.703		30.379	129		27.963	83
	9.90353	-559		9.8484	9.35938		30.388	129		27.971	83
	9.90341	-688.5		9.84827	151.344		30.396	128		27.979	82
	9.90328	-802.333		9.84815	277.914		30.404	128		27.988	82
	9.90316	-830.167		9.84803	366.844		30.413	127		27.996	81
	9.90304	-733.708		9.84791	406.25		30.421	126		28.004	81
	9.90292	-530.583		9.84779	396.148		30.429	126		28.013	80
	9.9028	-291.917		9.84766	347.109		30.438	125		28.021	80
	9.90267	-114.167		9.84754	276		30.446	125		28.029	79
	9.90255	-76.4167		9.84742	199.766		30.454	124		28.038	79
	9.90243	-204.042		9.8473	128.773		30.463	124		28.046	78
	9.90231	-454.875		9.84718	62.6328		30.471	124		28.054	77
	9.90219	-735.708		9.84705	-8.60156		30.479	124		28.063	76
	9.90207	-941.292		9.84693	-97.5078		30.488	123		28.071	76
	9.90194	-999.125		9.84681	-208.07		30.496	122		28.079	75
	9.90182	-898.542		9.84669	-326.641		30.504	121		28.088	75
	9.9017	-693.417		9.84657	-420.07		30.513	120		28.096	74
	9.90158	-475.5		9.84644	-445.078		30.521	119		28.104	73
	9.90146	-332.75		9.84632	-366.531		30.529	118		28.113	73
	9.90133	-311.292		9.8462	-177.516		30.538	117		28.121	72
	9.90121	-398.083		9.84608	89.1484		30.546	115		28.129	72
	9.90109	-530.667		9.84596	365.391		30.554	113		28.138	71
	9.90097	-628.333		9.84583	569.305		30.563	111		28.146	70
	9.90085	-629.042		9.84571	636.344		30.571	109		28.154	70
	9.90072	-515.792		9.84559	546.82		30.579	107		28.163	69
	9.9006	-321.375		9.84547	336.875		30.588	106		28.171	69
	9.90048	-111.5		9.84535	86.5703		30.596	105		28.179	68
	9.90036	43.8333		9.84523	-110.828		30.604	106		28.188	67
	9.90024	97.7083		9.8451	-185.617		30.613	107		28.196	67
	9.90011	40.5833		9.84498	-117.758		30.621	108		28.204	66
	9.89999	-101.417		9.84486	58.4219		30.629	109		28.213	66
	9.89987	-280.458		9.84474	272.891		30.638	110		28.221	65
	9.89975	-444.708		9.84462	451.75		30.646	110		28.229	64
	9.89963	-553		9.8445	547.359		30.654	110		28.238	64
	9.8995	-581.667		9.84437	552.344		30.663	110		28.246	64
	9.89938	-526.375		9.84425	492.773		30.671	110		28.254	63
	9.89926	-400.667		9.84413	406.227		30.679	110		28.263	63
	9.89914	-234.458		9.84401	318.023		30.688	109		28.271	63
	9.89902	-70.7917		9.84389	229.031		30.696	109		28.279	62
	9.89889	41.2917		9.84376	121.164		30.704	108		28.288	62
	9.89877	59.9583		9.84364	-23.6875		30.713	107		28.296	62
	9.89865	-32.7083		9.84352	-203.313		30.721	107		28.304	61
	9.89853	-217.792		9.8434	-386.414		30.729	106		28.313	61
	9.89841	-438.75		9.84328	-522.352		30.738	105		28.321	60
	9.89829	-617.458		9.84315	-564.828		30.746	104		28.329	59
	9.89816	-683.792		9.84303	-497.344		30.754	103		28.338	58
	9.89804	-607.125		9.84291	-345.719		30.763	102		28.346	58
	9.89792	-415.458		9.84279	-169.602		30.771	101		28.354	58
	9.8978	-188.792		9.84267	-35.7031		30.779	99		28.363	57
	9.89768	-28.1667		9.84254	13.9688		30.788	98		28.371	57
	9.89756	-10.3333		9.84242	-17.2578		30.796	97		28.379	56
	9.89743	-149.875		9.8423	-83.1719		30.804	96		28.388	56
	9.89731	-386.75		9.84218	-118.914		30.813	96		28.396	56
	9.89719	-608.5		9.84206	-76.1328		30.821	95		28.404	55
	9.89707	-699.208		9.84193	49.7656		30.829	95		28.413	54
	9.89695	-592.917		9.84181	214.25		30.838	94		28.421	54
	9.89682	-308.542		9.84169	343.836		30.846	94		28.429	54
	9.8967	53.8333		9.84157	372.453		30.854	93		28.438	53
	9.89658	352.708		9.84145	275.633		30.863	92		28.446	53
	9.89646	464.917		9.84132	85.3281		30.871	92		28.454	52
	9.89634	338.333		9.8412	-122.766		30.879	91		28.463	52
	9.89621	13.2917		9.84108	-263.609		30.888	91		28.471	51
	9.89609	-396.833		9.84096	-282.547		30.896	91		28.479	50
	9.89597	-755.917		9.84084	-181.125		30.904	90		28.488	49
	9.89585	-962		9.84072	-16.4141		30.913	90		28.496	48
	9.89573	-985.708		9.84059	125.508		30.921	89		28.504	47
	9.8956	-873.292		9.84047	169.539		30.929	88		28.513	46
	9.89548	-715.708		9.84035	85.7344		30.938	88		28.521	46
	9.89536	-601.208		9.84023	-98.1953		30.946	87		28.529	45
	9.89524	-574.417		9.84011	-310.852		30.954	86		28.538	45
	9.89512	-622.417		9.83998	-470.32		30.963	86		28.546	44
	9.89499	-689.625		9.83986	-520.859		30.971	85		28.554	44
	9.89487	-713.333		9.83974	-455.633		30.979	85		28.563	43
	9.89475	-658.333		9.83962	-316.094		30.988	84		28.571	43
	9.89463	-534.125		9.8395	-169.664		30.996	84		28.579	42
	9.89451	-387.167		9.83938	-77.0781		31.004	83		28.588	42
	9.89438	-274.583		9.83925	-64.7969		31.013	82		28.596	42
	9.89426	-234.792		9.83913	-115.078		31.021	82		28.604	41
	9.89414	-270.875		9.83901	-177.016		31.029	81		28.613	41
	9.89402	-353.708		9.83889	-192.563		31.038	81		28.621	40
	9.8939	-441.125		9.83877	-125.117		31.046	80		28.629	40
	9.89378	-501.458		9.83864	22.0859		31.054	80		28.638	39
	9.89365	-527.167		9.83852	205.883		31.063	80		28.646	39
	9.89353	-532.417		9.8384	360.477		31.071	79		28.654	39
	9.89341	-536.958		9.83828	424.656		31.079	79		28.663	39
	9.89329	-547.708		9.83816	367.141		31.088	78		28.671	38
	9.89317	-549.292		9.83803	199.828		31.096	77		28.679	38
	9.89304	-509.375		9.83791	-26.3281		31.104	76		28.688	37
	9.89292	-397.583		9.83779	-240.938		31.113	75		28.696	36
	9.8928	-205.667		9.83767	-380.891		31.121	75		28.704	36
	9.89268	40.4583		9.83755	-414.281		31.129	75		28.713	35
	9.89256	285.5		9.83742	-351.648		31.138	74		28.721	35
	9.89244	462.75		9.8373	-240.461		31.146	74		28.729	35
	9.89231	518.25		9.83718	-144.953		31.154	73		28.738	34
	9.89219	428.875		9.83706	-119.273		31.163	72		28.746	34
	9.89207	208.167		9.83694	-184.586		31.171	72		28.754	33
	9.89195	-102.333		9.83681	-319.797		31.179	72		28.763	33
	9.89183	-448.458		9.83669	-469.789		31.188	71		28.771	33
	9.8917	-778.708		9.83657	-568.164		31.196	70		28.779	32
	9.89158	-1052.46		9.83645	-565.563		31.204	70		28.788	31
	9.89146	-1241.92		9.83633	-451.242		31.213	69		28.796	31
	9.89134	-1330		9.8362	-258.531		31.221	68		28.804	30
	9.89122	-1309.29		9.83608	-51.4141		31.229	68		28.813	30
	9.89109	-1184.71		9.83596	102.469		31.238	67		28.821	30
	9.89097	-976.625		9.83584	160.633		31.246	67		28.829	30
	9.89085	-720.708		9.83572	123.562		31.254	67		28.838	29
	9.89073	-460.708		9.8356	33.3594		31.263	67		28.846	29
	9.89061	-235.375		9.83547	-46.2813		31.271	67		28.854	28
	9.89048	-64.7917		9.83535	-60.0078		31.279	66		28.863	28
	9.89036	54.75		9.83523	13.4922		31.288	65		28.871	28
	9.89024	145.083		9.83511	151.43		31.296	65		28.879	27
	9.89012	228.958		9.83499	297.172		31.304	64		28.888	27
	9.89	312.042		9.83486	386		31.313	63		28.896	27
	9.88987	374.375		9.83474	373.734		31.321	62		28.904	27
	9.88975	377.5		9.83462	255.484		31.329	61		28.913	26
	9.88963	286.208		9.8345	65.8125		31.338	61		28.921	26
	9.88951	93.8333		9.83438	-138.656		31.346	60		28.929	25
	9.88939	-163.375		9.83426	-304.953		31.354	59		28.938	24
	9.88926	-413.042		9.83413	-405.094		31.363	59		28.946	24
	9.88914	-574.875		9.83401	-443.414		31.371	58		28.954	23
	9.88902	-597.708		9.83389	-447.547		31.379	57		28.963	23
	9.8889	-486.75		9.83377	-449.125		31.388	57		28.971	22
	9.88878	-305.875		9.83365	-465.234		31.396	56		28.979	22
	9.88866	-151.375		9.83352	-490.164		31.404	55		28.988	22
	9.88853	-107.167		9.8334	-501.203		31.413	54		28.996	21
	9.88841	-203.708		9.83328	-474.328		31.421	53		29.004	20
	9.88829	-400.833		9.83316	-400.414		31.429	52		29.013	20
	9.88817	-604.917		9.83304	-293.211		31.438	51		29.021	19
	9.88805	-712.958		9.83291	-184.461		31.446	51		29.029	19
	9.88792	-662.875		9.83279	-109.234		31.454	50		29.038	19
	9.8878	-465.125		9.83267	-89.6094		31.463	50		29.046	18
	9.88768	-199.458		9.83255	-124.938		31.471	49		29.054	18
	9.88756	22		9.83243	-193.742		31.479	49		29.063	18
	9.88744	107.458		9.8323	-265.047		31.488	48		29.071	17
	9.88731	27.7917		9.83218	-312.633		31.496	48		29.079	17
	9.88719	-171.542		9.83206	-324.57		31.504	48		29.088	16
	9.88707	-395.667		9.83194	-303.641		31.513	47		29.096	16
	9.88695	-547.375		9.83182	-260.273		31.521	46		29.104	15
	9.88683	-573.875		9.83169	-203.141		31.529	46		29.113	15
	9.88671	-488.458		9.83157	-134.383		31.538	45		29.121	15
	9.88658	-357.25		9.83145	-52.1328		31.546	45		29.129	14
	9.88646	-259.875		9.83133	41.5156		31.554	45		29.138	14
	9.88634	-245.042		9.83121	133.383		31.563	44		29.146	14
	9.88622	-304.292		9.83109	198.312		31.571	43		29.154	13
	9.8861	-377.917		9.83096	207.711		31.579	43		29.163	12
	9.88597	-388.917		9.83084	143.484		31.588	42		29.171	12
	9.88585	-286.167		9.83072	10.2344		31.596	41		29.179	12
	9.88573	-73.5833		9.8306	-161.773		31.604	40		29.188	12
	9.88561	189.667		9.83048	-325.945		31.613	40		29.196	12
	9.88549	418.167		9.83035	-437.352		31.621	40		29.204	11
	9.88537	542.167		9.83023	-471.352		31.629	40		29.213	11
	9.88524	541.25		9.83011	-433.414		31.638	40		29.221	11
	9.88512	451.292		9.82999	-355.32		31.646	40		29.229	11
	9.885	343		9.82987	-279.641		31.654	40		29.238	11
	9.88488	283.75		9.82975	-240.305		31.663	39		29.246	11
	9.88476	303.833		9.82962	-248.828		31.671	39		29.254	10
	9.88463	384.375		9.8295	-292.484		31.679	39		29.263	10
	9.88451	472.542		9.82938	-344.32		31.688	39		29.271	10
	9.88439	514.292		9.82926	-378.445		31.696	39		29.279	9
	9.88427	485.833		9.82914	-382.234		31.704	38		29.288	9
	9.88415	406.833		9.82901	-358.93		31.713	38		29.296	9
	9.88402	328.667		9.82889	-320.758		31.721	37		29.304	9
	9.8839	304.5		9.82877	-277.641		31.729	36		29.313	9
	9.88378	359.583		9.82865	-229.602		31.738	36		29.321	8
	9.88366	476.792		9.82853	-168.047		31.746	36		29.329	8
	9.88354	607		9.8284	-85.2656		31.754	35		29.338	8
	9.88341	696.083		9.82828	13.7109		31.763	35		29.346	8
	9.88329	714.667		9.82816	105.734		31.771	34		29.354	9
	9.88317	672.458		9.82804	155.219		31.779	33		29.363	9
	9.88305	610.333		9.82792	130.609		31.788	33		29.371	9
	9.88293	575.042		9.82779	23.1406		31.796	33		29.379	9
	9.8828	591.167		9.82767	-142.203		31.804	33		29.388	9
	9.88268	646.958		9.82755	-311.148		31.813	33		29.396	9
	9.88256	702.625		9.82743	-419.313		31.821	32		29.404	9
	9.88244	715.417		9.82731	-419.031		31.829	32		29.413	9
	9.88232	667.042		9.82719	-300.406		31.838	32		29.421	8
	9.88219	576.375		9.82706	-96.4141		31.846	31		29.429	8
	9.88207	489.5		9.82694	130.961		31.854	30		29.438	8
	9.88195	451.542		9.82682	317.719		31.863	30		29.446	8
	9.88183	476.625		9.8267	424.625		31.871	30		29.454	8
	9.88171	534.5		9.82658	451.539		31.879	29		29.463	8
	9.88159	562.667		9.82645	432.297		31.888	29		29.471	8
	9.88146	500.917		9.82633	413.289		31.896	29		29.479	8
	9.88134	328.167		9.82621	426.758		31.904	29		29.488	8
	9.88122	81.75		9.82609	472.234		31.913	28		29.496	8
	9.8811	-153.958		9.82597	515.789		31.921	28		29.504	8
	9.88098	-287.625		9.82584	506.719		31.929	27		29.513	8
	9.88085	-269		9.82572	403.867		31.938	26		29.521	8
	9.88073	-120.583		9.8256	198.141		31.946	26		29.529	8
	9.88061	65.5417		9.82548	-79.5859		31.954	25		29.538	8
	9.88049	168.167		9.82536	-369.086		31.963	24		29.546	8
	9.88037	94.7917		9.82523	-604.188		31.971	24		29.554	8
	9.88025	-169.917		9.82511	-738.32		31.979	23		29.563	8
	9.88012	-550.667		9.82499	-760.234		31.988	22		29.571	8
	9.88	-911.792		9.82487	-693.648		31.996	22		29.579	8
	9.87988	-1117.67		9.82475	-582.398		32.004	21		29.588	8
	9.87976	-1095.25		9.82462	-469.352		32.013	21		29.596	7
	9.87964	-868.083		9.8245	-379.336		32.021	21		29.604	7
	9.87951	-546.333		9.82438	-313.75		32.029	20		29.613	7
	9.87939	-277		9.82426	-257.695		32.038	20		29.621	7
	9.87927	-179		9.82414	-194.781		32.046	20		29.629	7
	9.87915	-293.583		9.82401	-120.789		32.054	19		29.638	7
	9.87903	-572.875		9.82389	-49.2109		32.063	18		29.646	7
	9.8789	-908.708		9.82377	-5.89063		32.071	18		29.654	7
	9.87878	-1186		9.82365	-15.6016		32.079	17		29.663	7
	9.87866	-1331.75		9.82353	-87.6719		32.088	17		29.671	7
	9.87854	-1337.88		9.82341	-207.773		32.096	16		29.679	7
	9.87842	-1248.67		9.82328	-339.68		32.104	16		29.688	7
	9.87829	-1124.29		9.82316	-437.133		32.113	15		29.696	6
	9.87817	-1003.54		9.82304	-460.172		32.121	15		29.704	6
	9.87805	-886.333		9.82292	-389.82		32.129	14		29.713	6
	9.87793	-744.75		9.8228	-235.203		32.138	14		29.721	6
	9.87781	-554		9.82267	-30.6484		32.146	13		29.729	6
	9.87768	-322.125		9.82255	175.641		32.154	13		29.738	6
	9.87756	-98.8333		9.82243	337.195		32.163	12		29.746	6
	9.87744	44.7917		9.82231	422.961		32.171	12		29.754	6
	9.87732	56.7083		9.82219	425.531		32.179	11		29.763	5
	9.8772	-59.375		9.82207	360.562		32.188	10		29.771	5
	9.87708	-231.875		9.82194	259.156		32.196	9		29.779	5
	9.87695	-345.5		9.82182	155.641		32.204	9		29.788	5
	9.87683	-292.75		9.8217	75.5469		32.213	8		29.796	5
	9.87671	-28.6667		9.82158	27.8906		32.221	7		29.804	6
	9.87659	399.583		9.82146	4.16406		32.229	7		29.813	6
	9.87647	865.792		9.82133	-15.6719		32.238	7		29.821	6
	9.87634	1215.12		9.82121	-52.9453		32.246	6		29.829	6
	9.87622	1331.67		9.82109	-119.688		32.254	6		29.838	6
	9.8761	1189.25		9.82097	-212.07		32.263	6		29.846	6
	9.87598	862.625		9.82085	-310.922		32.271	5		29.854	5
	9.87586	491.917		9.82072	-388.789		32.279	5		29.863	5
	9.87574	219.208		9.8206	-420.984		32.288	5		29.871	4
	9.87561	125.708		9.82048	-395.953		32.296	4		29.879	4
	9.87549	200.708		9.82036	-320.227		32.304	4		29.888	3
	9.87537	354.25		9.82024	-215.992		32.313	3		29.896	3
	9.87525	467.125		9.82011	-112.172		32.321	3		29.904	3
	9.87513	451.083		9.81999	-32.9375		32.329	2		29.913	3
	9.875	290.958		9.81987	11.2969		32.338	2		29.921	3
	9.87488	48.0833		9.81975	26.5547		32.346	1		29.929	3
	9.87476	-173.125		9.81963	30.3906		32.354	1		29.938	3
	9.87464	-277.5		9.8195	42.5		32.363	0		29.946	3
	9.87452	-223.583		9.81938	74.8047					29.954	2
	9.87439	-38.0417		9.81926	125.953					29.963	2
	9.87427	203.875		9.81914	182.539					29.971	2
	9.87415	420.292		9.81902	226					29.979	2
	9.87403	562.542		9.8189	241.742					29.988	2
	9.87391	633.917		9.81877	225.93					29.996	1
	9.87378	677.25		9.81865	186.703					30.004	1
	9.87366	741.292		9.81853	139.625					30.013	1
	9.87354	844.708		9.81841	99.6797					30.021	0
	9.87342	958.542		9.81829	74.0703					30.029	0
	9.8733	1017.33		9.81816	59.2266
	9.87317	953.083		9.81804	43.2188
	9.87305	734.792		9.81792	12.5391
	9.87293	392.375		9.8178	-40.6172
	9.87281	12.5417		9.81768	-114.078
	9.87269	-293.375		9.81756	-196.203
	9.87256	-434.25		9.81743	-271.43
	9.87244	-376.083		9.81731	-327.836
	9.87232	-155.375		9.81719	-362.984
	9.8722	137.042		9.81707	-385.297
	9.87208	392.5		9.81695	-409.789
	9.87196	525.25		9.81682	-449.836
	9.87183	500.25		9.8167	-508.602
	9.87171	337.792		9.81658	-573.945
	9.87159	98.3333		9.81646	-619.773
	9.87147	-145.125		9.81634	-614.227
	9.87135	-332.125		9.81621	-532.063
	9.87122	-429.708		9.81609	-366.938
	9.8711	-433.75		9.81597	-138.266
	9.87098	-360.958		9.81585	110.781
	9.87086	-238.75		9.81573	324.594
	9.87074	-96.6667		9.8156	452.391
	9.87062	37.75		9.81548	465.664
	9.87049	141.458		9.81536	369.125
	9.87037	198.292		9.81524	200.047
	9.87025	203.167		9.81512	16.0703
	9.87013	165		9.81499	-124.945
	9.87001	106.042		9.81487	-185.07
	9.86988	54.5		9.81475	-158.656
	9.86976	33.4167		9.81463	-71.9141
	9.86964	49.375		9.81451	30.0781
	9.86952	88.875		9.81438	103.516
	9.8694	123		9.81426	123.922
	9.86927	122.25		9.81414	94.9297
	9.86915	72.3333		9.81402	43.7266
	9.86903	-15.7917		9.8139	5.6875
	9.86891	-108.042		9.81378	5.78906
	9.86879	-161.417		9.81365	45.4141
	9.86867	-144.292		9.81353	101.219
	9.86854	-52.875		9.81341	136.07
	9.86842	84.2083		9.81329	117.273
	9.8683	216.833		9.81317	33.2656
	9.86818	293.75		9.81304	-99.2266
	9.86806	283.833		9.81292	-240.797
	9.86793	187.875		9.8128	-344.773
	9.86781	35.5		9.81268	-375.953
	9.86769	-130.458		9.81256	-323.992
	9.86757	-274.75		9.81244	-206.125
	9.86745	-383.375		9.81231	-59.0078
	9.86732	-464.833		9.81219	75.6797
	9.8672	-537.833		9.81207	165.75
	9.86708	-612.917		9.81195	196.844
	9.86696	-678.208		9.81183	173.234
	9.86684	-698.167		9.8117	112.43
	9.86671	-628.167		9.81158	37.7031
	9.86659	-438.333		9.81146	-28.3203
	9.86647	-136.542		9.81134	-67.4609
	9.86635	222.542		9.81122	-67.8672
	9.86623	547.625		9.81109	-25.9609
	9.8661	739.208		9.81097	50.9766
	9.86598	726.208		9.81085	143.305
	9.86586	495.875		9.81073	220.555
	9.86574	104.292		9.81061	248.617
	9.86562	-337		9.81048	201.328
	9.86549	-696.208		9.81036	72.6797
	9.86537	-864.167		9.81024	-116.695
	9.86525	-791.292		9.81012	-323
	9.86513	-503		9.81	-493.539
	9.86501	-89.5833		9.80987	-586.82
	9.86489	325.792		9.80975	-590.008
	9.86476	630		9.80963	-525.211
	9.86464	755.833		9.80951	-440.664
	9.86452	700.042		9.80939	-389.844
	9.8644	515.583		9.80926	-407.234
	9.86428	283.875		9.80914	-491.836
	9.86415	79		9.80902	-606.125
	9.86403	-61.5833		9.8089	-691.203
	9.86391	-147.125		9.80878	-691.688
	9.86379	-220.083		9.80866	-578.805
	9.86367	-327.042		9.80853	-362.133
	9.86355	-486.5		9.80841	-84.9922
	9.86342	-669.958		9.80829	193.203
	9.8633	-806		9.80817	418.953
	9.86318	-808.042		9.80805	560.766
	9.86306	-614.25		9.80792	613.703
	9.86294	-222.958		9.8078	592.219
	9.86281	293.625		9.80768	516.992
	9.86269	805.458		9.80756	404.195
	9.86257	1165.54		9.80744	262.227
	9.86245	1261.29		9.80731	96.5156
	9.86233	1055		9.80719	-82.3359
	9.8622	598.208		9.80707	-253.531
	9.86208	12.625		9.80695	-388.633
	9.86196	-553.042		9.80683	-461.539
	9.86184	-973.167		9.80671	-460.492
	9.86172	-1182.33		9.80658	-395.578
	9.86159	-1186.75		9.80646	-296.367
	9.86147	-1046.67		9.80634	-200.227
	9.86135	-842.333		9.80622	-136.594
	9.86123	-639.5		9.8061	-114.906
	9.86111	-468.583		9.80597	-122.445
	9.86098	-326.042		9.80585	-133.375
	9.86086	-191.458		9.80573	-124.055
	9.86074	-50.875		9.80561	-87.0469
	9.86062	89.4167		9.80549	-36.125
	9.8605	204.125		9.80537	0.320313
	9.86037	264.333		9.80524	-5.48438
	9.86025	257.208		9.80512	-64.6875
	9.86013	198.25		9.805	-163.086
	9.86001	127.667		9.80488	-264.125
	9.85989	92.1667		9.80476	-323.172
	9.85977	121		9.80463	-306.148
	9.85964	209.167		9.80451	-204.32
	9.85952	317.167		9.80439	-38.9219
	9.8594	387.708		9.80427	146.344
	9.85928	373.083		9.80415	301.312
	9.85916	258.5		9.80402	386.43
	9.85904	69.7083		9.8039	384.594
	9.85891	-138.5		9.80378	303.617
	9.85879	-308.917		9.80366	169.836
	9.85867	-408.458		9.80354	16.8828
	9.85855	-443.125		9.80341	-125.102
	9.85843	-451.542		9.80329	-236.281
	9.8583	-481.042		9.80317	-308.156
	9.85818	-557.75		9.80305	-341.219
	9.85806	-666.25		9.80293	-341.289
	9.85794	-750.375		9.8028	-317.078
	9.85782	-736.5		9.80268	-279.289
	9.85769	-568.917		9.80256	-240.563
	9.85757	-241.542		9.80244	-214.641
	9.85745	190.5		9.80232	-213.641
	9.85733	626.292		9.80219	-244.242
	9.85721	955.625		9.80207	-304.258
	9.85708	1100.67		9.80195	-381.961
	9.85696	1045.5		9.80183	-459.063
	9.85684	839		9.80171	-516.984
	9.85672	570.292		9.80159	-543.859
	9.8566	329.292		9.80146	-539.43
	9.85647	169.292		9.80134	-515.281
	9.85635	89.75		9.80122	-489.836
	9.85623	45.7083		9.8011	-479.484
	9.85611	-21.125		9.80098	-490.102
	9.85599	-146.25		9.80085	-511.93
	9.85586	-319.083		9.80073	-521.328
	9.85574	-485.458		9.80061	-489.055
	9.85562	-573.583		9.80049	-392.5
	9.8555	-531.625		9.80037	-226.992
	9.85538	-357.792		9.80025	-11.5
	9.85526	-107.208		9.80012	214.719
	9.85513	128.625		9.8	403.93
	9.85501	261.292		9.79988	515.578
	9.85489	243.792		9.79976	530.672
	9.85477	90.9167		9.79964	458.086
	9.85465	-128.833		9.79951	330.094
	9.85452	-326.458		9.79939	189.008
	9.8544	-433		9.79927	70.4922
	9.85428	-429.542		9.79915	-9.1875
	9.85416	-350.958		9.79903	-56.0313
	9.85404	-263.417		9.7989	-90.1875
	9.85392	-227.875		9.79878	-131
	9.85379	-268.458		9.79866	-182.859
	9.85367	-362.458		9.79854	-229.461
	9.85355	-456.542		9.79842	-240.18
	9.85343	-499.583		9.79829	-186.219
	9.85331	-474.208		9.79817	-58.7031
	9.85318	-407.958		9.79805	120.328
	9.85306	-358.583		9.79793	301.133
	9.85294	-379.458		9.79781	423.023
	9.85282	-484.375		9.79768	438.656
	9.8527	-632.792		9.79756	334.641
	9.85257	-744.875		9.79744	138.984
	9.85245	-742.458		9.79732	-88.5234
	9.85233	-594.375		9.7972	-278.945
	9.85221	-343.375		9.79707	-380.047
	9.85209	-96.7083		9.79695	-373.984
	9.85196	17.9167		9.79683	-279.883
	9.85184	-87.375		9.79671	-141.102
	9.85172	-413.917		9.79659	-4.36719
	9.8516	-866.458		9.79647	98.5781
	9.85148	-1288		9.79634	159.211
	9.85135	-1525.29		9.79622	187.523
	9.85123	-1495.71		9.7961	199.305
	9.85111	-1223.79		9.79598	203.281
	9.85099	-830		9.79586	195.734
	9.85087	-476.083		9.79574	164.844
	9.85074	-292.792		9.79561	101.367
	9.85062	-322.167		9.79549	8.67188
	9.8505	-502.458		9.79537	-94.6484
	9.85038	-700.708		9.79525	-181.547
	9.85026	-777.5		9.79513	-228.859
	9.85014	-653.125		9.795	-228.414
	9.85001	-344.208		9.79488	-190.32
	9.84989	44.2917		9.79476	-136.32
	9.84977	367.25		9.79464	-87.1953
	9.84965	503.458		9.79452	-51.5234
	9.84953	406.708		9.79439	-22.6484
	9.84941	121.292		9.79427	14.1875
	9.84928	-241.417		9.79415	68.625
	9.84916	-552.708		9.79403	134.078
	9.84904	-717.958		9.79391	186.133
	9.84892	-708.708		9.79378	193.023
	9.8488	-563.208		9.79366	133.148
	9.84867	-360.333		9.79354	10.2812
	9.84855	-181.875		9.79342	-142.695
	9.84843	-79.9583		9.7933	-275.438
	9.84831	-63.0833		9.79317	-342.617
	9.84819	-101.458		9.79305	-326.656
	9.84806	-146.208		9.79293	-248.586
	9.84794	-151.375		9.79281	-160.805
	9.84782	-90.25		9.79269	-123.781
	9.8477	37.7083		9.79256	-177.461
	9.84758	208.667		9.79244	-321.07
	9.84745	381.25		9.79232	-511.164
	9.84733	507.333		9.7922	-679.32
	9.84721	543		9.79208	-761.117
	9.84709	461.042		9.79196	-723.016
	9.84697	261.042		9.79183	-574.656
	9.84685	-25.3333		9.79171	-362.063
	9.84672	-339.792		9.79159	-145.781
	9.8466	-611.5		9.79147	24.4688
	9.84648	-779.375		9.79135	127.086
	9.84636	-811.583		9.79122	170.18
	9.84624	-715.458		9.7911	179.414
	9.84611	-531.292		9.79098	179.844
	9.84599	-313.417		9.79086	181.883
	9.84587	-107.833		9.79074	178.508
	9.84575	63.3333		9.79062	153.648
	9.84563	200.833		9.79049	95.9453
	9.8455	314.417		9.79037	9.60156
	9.84538	403.167		9.79025	-83.875
	9.84526	445.75		9.79013	-153.898
	9.84514	407.083		9.79001	-173.891
	9.84502	260.958		9.78988	-132.625
	9.84489	15.9167		9.78976	-38.2266
	9.84477	-272.083		9.78964	86.3672
	9.84465	-512.125		9.78952	212.969
	9.84453	-613.583		9.7894	317.078
	9.84441	-530.125		9.78927	382.5
	9.84428	-289.083		9.78915	400.805
	9.84416	11.2083		9.78903	368.32
	9.84404	239.375		9.78891	284.664
	9.84392	288.417		9.78879	154.789
	9.8438	125.75		9.78866	-6.79688
	9.84367	-188.667		9.78854	-173.492
	9.84355	-529.25		9.78842	-309.695
	9.84343	-762.375		9.7883	-380.969
	9.84331	-809.625		9.78818	-367.617
	9.84319	-683.417		9.78805	-275.586
	9.84307	-478.25		9.78793	-138.531
	9.84294	-320.708		9.78781	-8.19531
	9.84282	-303.625		9.78769	63.9609
	9.8427	-438.917		9.78757	46.3906
	9.84258	-652		9.78744	-60.0547
	9.84246	-822.083		9.78732	-222.164
	9.84233	-846.292		9.7872	-387.031
	9.84221	-696		9.78708	-501.859
	9.84209	-433.708		9.78696	-532.344
	9.84197	-183.75		9.78684	-472.922
	9.84185	-70.4167		9.78671	-345.43
	9.84173	-155.917		9.78659	-188.555
	9.8416	-409.083		9.78647	-43.2656
	9.84148	-720.25		9.78635	60.0625
	9.84136	-954.125		9.78623	109.078
	9.84124	-1012.13		9.7861	110.047
	9.84112	-874.083		9.78598	83.7812
	9.84099	-599.167		9.78586	58.3438
	9.84087	-290.25		9.78574	60.4375
	9.84075	-41.6667		9.78562	106.836
	9.84063	100.5		9.78549	197.391
	9.84051	147.042		9.78537	312.039
	9.84038	141.875		9.78525	414.219
	9.84026	124.667		9.78513	462.047
	9.84014	102.667		9.78501	424.953
	9.84002	48.8333		9.78488	299.898
	9.8399	-73.75		9.78476	119.375
	9.83977	-278.167		9.78464	-55.125
	9.83965	-531.917		9.78452	-154.508
	9.83953	-763.875		9.7844	-131.195
	9.83941	-896.417		9.78428	16.0625
	9.83929	-886.167		9.78415	234.867
	9.83916	-749		9.78403	435.164
	9.83904	-554.292		9.78391	524.602
	9.83892	-389.125		9.78379	449
	9.8388	-312.625		9.78367	219.492
	9.83868	-325.042		9.78355	-87.4609
	9.83856	-369.708		9.78342	-359.641
	9.83843	-368		9.7833	-495.836
	9.83831	-267.208		9.78318	-450.359
	9.83819	-75.9583		9.78306	-253.883
	9.83807	135.458		9.78294	-0.67969
	9.83795	269.667		9.78281	192.445
	9.83782	254.792		9.78269	237.43
	9.8377	85.4583		9.78257	112.633
	9.83758	-169.667		9.78245	-129.578
	9.83746	-400.167		9.78233	-388.516
	9.83734	-507.875		9.7822	-560.969
	9.83722	-455.625		9.78208	-586.023
	9.83709	-282.875		9.78196	-467.828
	9.83697	-80.875		9.78184	-267.82
	9.83685	57.8333		9.78172	-72.125
	9.83673	89.9583		9.78159	48.7891
	9.83661	41.5		9.78147	68.6484
	9.83648	-10.8333		9.78135	9.94531
	9.83636	11.2917		9.78123	-74.7656
	9.83624	138.417		9.78111	-132.594
	9.83612	328.958		9.78098	-135.039
	9.836	487.042		9.78086	-85.9844
	9.83587	511.208		9.78074	-11.2969
	9.83575	349.875		9.78062	61.2031
	9.83563	33.4583		9.7805	118.617
	9.83551	-335.042		9.78037	166.32
	9.83539	-625.792		9.78025	217.656
	9.83526	-740.417		9.78013	276.953
	9.83514	-654.458		9.78001	328.375
	9.83502	-422.917		9.77989	338.922
	9.8349	-148.625		9.77977	275.43
	9.83478	67.75		9.77964	126.828
	9.83465	169.542		9.77952	-81.5234
	9.83453	157.083		9.7794	-291.18
	9.83441	70.0417		9.77928	-432.023
	9.83429	-47.125		9.77916	-452.383
	9.83417	-173.917		9.77903	-343.328
	9.83404	-319.5		9.77891	-144.195
	9.83392	-504.625		9.77879	73.8516
	9.8338	-731.958		9.77867	238.758
	9.83368	-967.208		9.77855	307.859
	9.83356	-1144.5		9.77843	283.383
	9.83344	-1195.71		9.7783	205.805
	9.83331	-1088.08		9.77818	129.297
	9.83319	-847.708		9.77806	92.6172
	9.83307	-553.667		9.77794	99.9766
	9.83295	-303.958		9.77782	121.461
	9.83283	-169.25		9.77769	112.078
	9.8327	-160		9.77757	38.7422
	9.83258	-223.958		9.77745	-98.875
	9.83246	-275.208		9.77733	-264.734
	9.83234	-240.833		9.77721	-401.602
	9.83222	-97.7083		9.77708	-457.844
	9.8321	117.25		9.77696	-412.242
	9.83197	330.083		9.77684	-285.117
	9.83185	470.125		9.77672	-130.508
	9.83173	506.5		9.7766	-13.4922
	9.83161	459.875		9.77647	16.6484
	9.83149	385		9.77635	-54.0781
	9.83136	334.667		9.77623	-200.547
	9.83124	327.833		9.77611	-369.992
	9.83112	339.625		9.77599	-503.367
	9.831	318.833		9.77586	-556.695
	9.83088	221.708		9.77574	-514.906
	9.83075	41.625		9.77562	-394.031
	9.83063	-182.667		9.7755	-232.898
	9.83051	-386.333		9.77538	-79.1016
	9.83039	-511.75		9.77525	25.6953
	9.83027	-537.875		9.77513	57.1094
	9.83014	-487		9.77501	13.3359
	9.83002	-406.292		9.77489	-85.0859
	9.8299	-335.667		9.77477	-201.508
	9.82978	-282.458		9.77465	-293.281
	9.82966	-220.333		9.77452	-324.328
	9.82953	-112.792		9.7744	-276.555
	9.82941	51.5417		9.77428	-156.391
	9.82929	236.958		9.77416	6.34375
	9.82917	367.083		9.77404	168.562
	9.82905	362.583		9.77391	289.312
	9.82893	190.75		9.77379	345.242
	9.8288	-101.333		9.77367	339.234
	9.82868	-392.667		9.77355	297.789
	9.82856	-534.917		9.77343	257.781
	9.82844	-422.125		9.77331	248.406
	9.82832	-47.125		9.77318	276.352
	9.82819	483.917		9.77306	322.242
	9.82807	990.583		9.77294	350.023
	9.82795	1293.5		9.77282	325.617
	9.82783	1290.62		9.7727	235.922
	9.82771	998.792		9.77257	98.5156
	9.82758	539.917		9.77245	-43.1094
	9.82746	81.0417		9.77233	-137.539
	9.82734	-240.833		9.77221	-147.961
	9.82722	-372.333		9.77209	-69.5078
	9.8271	-349.833		9.77196	67.625
	9.82697	-261.833		9.77184	210.633
	9.82685	-189.792		9.77172	306.375
	9.82673	-163.708		9.7716	323.414
	9.82661	-155.167		9.77148	264.039
	9.82649	-110		9.77135	160.922
	9.82637	2.45833		9.77123	60.9375
	9.82624	155.125		9.77111	4.0625
	9.82612	266.958		9.77099	7.07812
	9.826	245.792		9.77087	59.0234
	9.82588	46.5417		9.77074	129.609
	9.82576	-288.625		9.77062	185.086
	9.82563	-635.667		9.7705	203.961
	9.82551	-840.208		9.77038	185.039
	9.82539	-792.125		9.77026	144.695
	9.82527	-485.375		9.77014	106
	9.82515	-29.4167		9.77001	85.5391
	9.82503	395.833		9.76989	84.5312
	9.8249	621.375		9.76977	88.5859
	9.82478	566.958		9.76965	75.75
	9.82466	276.208		9.76953	28.6719
	9.82454	-107.25		9.7694	-54.9766
	9.82442	-412.375		9.76928	-158.672
	9.82429	-523.208		9.76916	-251.75
	9.82417	-431.75		9.76904	-300.984
	9.82405	-234.708		9.76892	-284.125
	9.82393	-77.4167		9.7688	-200.125
	9.82381	-76.3333		9.76867	-71.5859
	9.82368	-257.958		9.76855	61.7188
	9.82356	-546.292		9.76843	156.523
	9.82344	-802.792		9.76831	181.781
	9.82332	-897.625		9.76819	130.922
	9.8232	-774.958		9.76806	25.2656
	9.82307	-480.167		9.76794	-92.9922
	9.82295	-138.333		9.76782	-176.789
	9.82283	105.167		9.7677	-192.719
	9.82271	149.792		9.76758	-135.586
	9.82259	-19.125		9.76745	-31.7109
	9.82246	-331.542		9.76733	70.7031
	9.82234	-669.375		9.76721	121.586
	9.82222	-919.875		9.76709	90.8281
	9.8221	-1016.96		9.76697	-16.9063
	9.82198	-956.167		9.76684	-162.242
	9.82185	-779.875		9.76672	-286.531
	9.82173	-546.917		9.7666	-337.07
	9.82161	-306.042		9.76648	-291.117
	9.82149	-84.2083		9.76636	-167.383
	9.82137	107.458		9.76623	-19.2031
	9.82125	260.5		9.76611	88.4453
	9.82112	359.5		9.76599	108.164
	9.821	385.167		9.76587	32.0234
	9.82088	327.333		9.76575	-104.109
	9.82076	198.292		9.76562	-236.773
	9.82064	35.8333		9.7655	-303.953
	9.82051	-108.167		9.76538	-274.242
	9.82039	-190		9.76526	-162.078
	9.82027	-194.458		9.76514	-21.5703
	9.82015	-142.667		9.76502	77.9297
	9.82003	-82.0833		9.76489	83.5781
	9.81991	-63.2917		9.76477	-17.0938
	9.81978	-116.208		9.76465	-191
	9.81966	-237.667		9.76453	-374.867
	9.81954	-395.958		9.76441	-503.539
	9.81942	-549.708		9.76428	-537.719
	9.8193	-668.792		9.76416	-477.961
	9.81917	-746.708		9.76404	-359.695
	9.81905	-796.875		9.76392	-232.938
	9.81893	-837.25		9.7638	-137.57
	9.81881	-872.208		9.76367	-86.6328
	9.81869	-883.917		9.76355	-65.1094
	9.81856	-838.125		9.76343	-43.375
	9.81844	-702.5		9.76331	3.03125
	9.81832	-467.292		9.76319	77.9688
	9.8182	-156.5		9.76306	161.68
	9.81808	176.458		9.76294	221.078
	9.81795	466.75		9.76282	227.008
	9.81783	661.333		9.7627	168.898
	9.81771	736.458		9.76258	59.6172
	9.81759	701.125		9.76246	-71.9297
	9.81747	587.208		9.76233	-195.023
	9.81734	433.125		9.76221	-290.031
	9.81722	268.583		9.76209	-353.445
	9.8171	109.25		9.76197	-392.57
	9.81698	-39.625		9.76185	-414.398
	9.81686	-174.667		9.76172	-416.383
	9.81674	-287.208		9.7616	-385.344
	9.81661	-364.208		9.76148	-306.016
	9.81649	-394.583		9.76136	-174.672
	9.81637	-378.167		9.76124	-9.32031
	9.81625	-330.292		9.76112	150.695
	9.81613	-278.583		9.76099	257.57
	9.816	-252.5		9.76087	275.469
	9.81588	-270.958		9.76075	198.703
	9.81576	-333.75		9.76063	58.2812
	9.81564	-421.167		9.76051	-87.8359
	9.81552	-501.792		9.76038	-177.172
	9.8154	-543.417		9.76026	-168.203
	9.81527	-524.292		9.76014	-57.4844
	9.81515	-438.042		9.76002	119.234
	9.81503	-293.542		9.7599	302.562
	9.81491	-111.083		9.75977	433.609
	9.81479	82.7917		9.75965	476.609
	9.81466	260.125		9.75953	429.68
	9.81454	395.917		9.75941	320.477
	9.81442	472.375		9.75929	190.344
	9.8143	484.125		9.75916	75.6094
	9.81418	441.333		9.75904	-5.00781
	9.81405	368.625		9.75892	-51.9063
	9.81393	297.375		9.7588	-76.2031
	9.81381	253.333		9.75868	-87.8203
	9.81369	244.792		9.75855	-87.3672
	9.81357	256.208		9.75843	-66.5156
	9.81344	254.708		9.75831	-15.9688
	9.81332	206.042		9.75819	64.0156
	9.8132	94.9583		9.75807	157.602
	9.81308	-60.7917		9.75795	236.039
	9.81296	-212.417		9.75782	268.977
	9.81283	-298.417		9.7577	238.734
	9.81271	-273.583		9.75758	150.266
	9.81259	-135.458		9.75746	31.1719
	9.81247	66.625		9.75734	-78.9766
	9.81235	245.75		9.75721	-145.648
	9.81222	311.375		9.75709	-154.414
	9.8121	208.958		9.75697	-117.313
	9.81198	-52.25		9.75685	-67.0547
	9.81186	-397.833		9.75673	-41.6641
	9.81174	-713.208		9.75661	-66.9844
	9.81162	-887.833		9.75648	-144.789
	9.81149	-857.875		9.75636	-252.234
	9.81137	-630.75		9.75624	-352.633
	9.81125	-280.542		9.75612	-412.164
	9.81113	81.4167		9.756	-414.953
	9.81101	349.458		9.75587	-369.281
	9.81088	460.208		9.75575	-302.531
	9.81076	410.625		9.75563	-247.258
	9.81064	251.333		9.75551	-225.195
	9.81052	62.0417		9.75539	-236.867
	9.8104	-80.2917		9.75526	-261.109
	9.81028	-126.542		9.75514	-265.086
	9.81015	-65.4167		9.75502	-219.797
	9.81003	80.625		9.7549	-114.172
	9.80991	270.458		9.75478	38.5078
	9.80979	460.708		9.75465	204.641
	9.80967	618.417		9.75453	342.508
	9.80954	725.333		9.75441	417.586
	9.80942	776.208		9.75429	414.531
	9.8093	772.875		9.75417	341.172
	9.80918	717.917		9.75404	223.859
	9.80906	611.083		9.75392	96.9453
	9.80893	448.583		9.7538	-8.84375
	9.80881	227.417		9.75368	-74.6563
	9.80869	-48.7917		9.75356	-95.9922
	9.80857	-362.292		9.75343	-80.3125
	9.80845	-677.25		9.75331	-41.9922
	9.80832	-941.583		9.75319	2.45312
	9.8082	-1097.33		9.75307	37.3594
	9.80808	-1098.25		9.75295	49.4844
	9.80796	-928.75		9.75283	29.4141
	9.80784	-616.917		9.7527	-25.75
	9.80771	-234.25		9.75258	-109.148
	9.80759	121.5		9.75246	-202.102
	9.80747	356.583		9.75234	-275.977
	9.80735	412.5		9.75222	-299.734
	9.80723	288.208		9.75209	-251.313
	9.80711	40.5		9.75197	-129.07
	9.80698	-236.458		9.75185	42.0781
	9.80686	-446.75		9.75173	214.688
	9.80674	-526.875		9.75161	332.438
	9.80662	-465.583		9.75149	350.023
	9.8065	-301.083		9.75136	251.297
	9.80637	-98.9583		9.75124	57.4766
	9.80625	79.625		9.75112	-178.484
	9.80613	202		9.751	-390.352
	9.80601	271.458		9.75088	-522.398
	9.80589	316.458		9.75075	-549.305
	9.80576	367.833		9.75063	-483.5
	9.80564	438.75		9.75051	-367.484
	9.80552	515.75		9.75039	-254.461
	9.8054	565.792		9.75027	-186.336
	9.80528	554.333		9.75014	-178.273
	9.80515	462.958		9.75002	-216.32
	9.80503	298.083		9.7499	-267.547
	9.80491	86.9583		9.74978	-297.18
	9.80479	-135.25		9.74966	-284.289
	9.80467	-339.542		9.74953	-228.664
	9.80455	-509.167		9.74941	-146.93
	9.80442	-636.458		9.74929	-61.3359
	9.8043	-713.792		9.74917	12.4922
	9.80418	-726.958		9.74905	72.1719
	9.80406	-656.833		9.74892	126.273
	9.80394	-490.833		9.7488	185.852
	9.80381	-237.375		9.74868	254.508
	9.80369	65.6667		9.74856	323.117
	9.80357	356.125		9.74844	372.328
	9.80345	566.75		9.74831	381.297
	9.80333	650.042		9.74819	338.195
	9.80321	598.083		9.74807	246.812
	9.80308	445.5		9.74795	126.281
	9.80296	255		9.74783	3.73438
	9.80284	89.9583		9.74771	-95.4688
	9.80272	-11.125		9.74758	-155.68
	9.8026	-46.75		9.74746	-173.758
	9.80247	-45.8333		9.74734	-156.383
	9.80235	-46.4583		9.74722	-114.781
	9.80223	-72.1667		9.7471	-60.2813
	9.80211	-117.792		9.74698	-2.89063
	9.80199	-153.542		9.74685	47.6797
	9.80186	-143.042		9.74673	80.875
	9.80174	-66.2917		9.74661	86.7188
	9.80162	66.2917		9.74649	60.3594
	9.8015	215.542		9.74637	7.53906
	9.80138	330.625		9.74624	-52.8359
	9.80125	373.208		9.74612	-92.5547
	9.80113	334		9.746	-84.0703
	9.80101	235.208		9.74588	-13.3594
	9.80089	116.333		9.74576	111.039
	9.80077	11.5417		9.74563	257.82
	9.80064	-68.5		9.74551	383.289
	9.80052	-142.292		9.74539	448.648
	9.8004	-245.5		9.74527	436.375
	9.80028	-410.125		9.74515	357.945
	9.80016	-643.25		9.74502	248.43
	9.80003	-917.875		9.7449	150.445
	9.79991	-1179.17		9.74478	94.3438
	9.79979	-1363.79		9.74466	84.4609
	9.79967	-1423.63		9.74454	97.9688
	9.79955	-1342.54		9.74442	96.9062
	9.79943	-1140.88		9.74429	47.5859
	9.7993	-866.667		9.74417	-62.0469
	9.79918	-578.333		9.74405	-215.453
	9.79906	-326.542		9.74393	-373.875
	9.79894	-141.875		9.74381	-492.695
	9.79882	-30.7917		9.74368	-539.68
	9.7987	20.375		9.74356	-506.594
	9.79857	36.875		9.74344	-409.32
	9.79845	44.7917		9.74332	-277.992
	9.79833	61.875		9.7432	-143
	9.79821	91.75		9.74307	-24.2422
	9.79809	122.708		9.74295	71.4219
	9.79796	131.75		9.74283	144.938
	9.79784	94.0417		9.74271	196.195
	9.79772	-4.16667		9.74259	218.328
	9.7976	-155.625		9.74246	198.57
	9.79748	-327.833		9.74234	125.867
	9.79735	-470.917		9.74222	0.65625
	9.79723	-534.333		9.7421	-159.148
	9.79711	-488.792		9.74198	-320.063
	9.79699	-341.958		9.74185	-442.906
	9.79687	-140.583		9.74173	-496.555
	9.79674	44		9.74161	-469.406
	9.79662	144.292		9.74149	-373.273
	9.7965	124.792		9.74137	-238.68
	9.79638	-0.875		9.74124	-103.672
	9.79626	-173.583		9.74112	-1.45313
	9.79613	-312.583		9.741	48.2969
	9.79601	-349.458		9.74088	42.2891
	9.79589	-257.375		9.74076	-9.19531
	9.79577	-62.9583		9.74064	-88.0938
	9.79565	165.333		9.74051	-174.344
	9.79552	345.75		9.74039	-250.289
	9.7954	414.917		9.74027	-303.805
	9.79528	350.958		9.74015	-330.234
	9.79516	176.417		9.74003	-333.734
	9.79504	-55.7083		9.7399	-326.797
	9.79492	-285.792		9.73978	-326.672
	9.79479	-468.042		9.73966	-348.57
	9.79467	-580.667		9.73954	-397.344
	9.79455	-623.417		9.73942	-461.531
	9.79443	-608.542		9.7393	-513.375
	9.79431	-551.875		9.73917	-517.117
	9.79418	-469.667		9.73905	-443.063
	9.79406	-381.083		9.73893	-281.852
	9.79394	-310.083		9.73881	-52.0781
	9.79382	-282.708		9.73869	203.445
	9.7937	-317.167		9.73856	432.414
	9.79358	-411.417		9.73844	592.352
	9.79345	-536.583		9.73832	666.398
	9.79333	-641.875		9.7382	667.508
	9.79321	-673.125		9.73808	629.445
	9.79309	-597.167		9.73795	588.914
	9.79297	-419.5		9.73783	567.906
	9.79284	-185.958		9.73771	565.336
	9.79272	35		9.73759	561.711
	9.7926	182.5		9.73747	534.297
	9.79248	230.042		9.73734	473.445
	9.79236	196.583		9.73722	391.305
	9.79223	133.75		9.7371	316.93
	9.79211	96.5		9.73698	280.297
	9.79199	112.125		9.73686	293.703
	9.79187	163.833		9.73673	341.258
	9.79175	199.333		9.73661	382.898
	9.79162	159.958		9.73649	372.406
	9.7915	15.6667		9.73637	280.664
	9.79138	-213.625		9.73625	112.328
	9.79126	-462.875		9.73612	-93.125
	9.79114	-651.542		9.736	-277.352
	9.79101	-724.458		9.73588	-388.461
	9.79089	-682		9.73576	-404.07
	9.79077	-582.833		9.73564	-340.211
	9.79065	-516.208		9.73552	-242.367
	9.79053	-557.5		9.73539	-163.063
	9.7904	-726.875		9.73527	-137.219
	9.79028	-974.958		9.73515	-167.242
	9.79016	-1201.67		9.73503	-224.297
	9.79004	-1302.42		9.73491	-264.047
	9.78992	-1217.08		9.73479	-248.414
	9.7898	-960.375		9.73466	-162.336
	9.78967	-617.417		9.73454	-18.375
	9.78955	-306.792		9.73442	151.281
	9.78943	-127.875		9.7343	309.602
	9.78931	-117.833		9.73418	427.781
	9.78919	-238.167		9.73405	490.719
	9.78907	-395.333		9.73393	494.539
	9.78894	-485.917		9.73381	440.273
	9.78882	-444.708		9.73369	330.062
	9.7887	-273.625		9.73357	169.195
	9.78858	-39.7917		9.73344	-27.6094
	9.78846	155.042		9.73332	-231.414
	9.78833	218.458		9.7332	-401.625
	9.78821	105.083		9.73308	-498.141
	9.78809	-166.708		9.73296	-498.945
	9.78797	-525		9.73283	-413.984
	9.78785	-873.333		9.73271	-286.898
	9.78772	-1126.33		9.73259	-180.844
	9.7876	-1236.54		9.73247	-152.711
	9.78748	-1204.67		9.73235	-227.125
	9.78736	-1071.08		9.73222	-382.852
	9.78724	-895.667		9.7321	-559.094
	9.78711	-734.792		9.73198	-680.039
	9.78699	-623.208		9.73186	-687.336
	9.78687	-566.875		9.73174	-565.484
	9.78675	-545.917		9.73161	-348.742
	9.78663	-526.542		9.73149	-106.492
	9.78651	-476.292		9.73137	85.6797
	9.78638	-378.167		9.73125	176.117
	9.78626	-238.667		9.73113	154.469
	9.78614	-87.125		9.73101	50.4922
	9.78602	34.0417		9.73088	-83.4531
	9.7859	85.8333		9.73076	-196.609
	9.78577	49.4167		9.73064	-258.078
	9.78565	-63.4167		9.73052	-263.023
	9.78553	-211.167		9.7304	-225.789
	9.78541	-336.333		9.73027	-166.695
	9.78529	-387.625		9.73015	-101.273
	9.78516	-341.708		9.73003	-37.2031
	9.78504	-215.042		9.72991	21.0703
	9.78492	-59.4167		9.72979	65.5312
	9.7848	57.2917		9.72967	81.7969
	9.78468	79.25		9.72954	54.5
	9.78455	-13.9583		9.72942	-22.0469
	9.78443	-196.792		9.7293	-134.055
	9.78431	-406.625		9.72918	-246.719
	9.78419	-567.292		9.72906	-314.461
	9.78407	-618.458		9.72893	-299.703
	9.78394	-538.375		9.72881	-191.508
	9.78382	-351.75		9.72869	-14.875
	9.7837	-119.333		9.72857	175.297
	9.78358	85		9.72845	314.039
	9.78346	200.667		9.72832	351.312
	9.78333	200.875		9.7282	271.859
	9.78321	100.542		9.72808	100.758
	9.78309	-50.375		9.72796	-106.914
	9.78297	-184.625		9.72784	-287.43
	9.78285	-240.333		9.72771	-390.828
	9.78273	-181.417		9.72759	-395.914
	9.7826	-11.125		9.72747	-312.734
	9.78248	227		9.72735	-173.883
	9.78236	461.083		9.72723	-20.5781
	9.78224	612.667		9.7271	110.25
	9.78212	624.375		9.72698	193.586
	9.78199	483.125		9.72686	218.023
	9.78187	230.833		9.72674	184.227
	9.78175	-44.8333		9.72662	102.859
	9.78163	-238.417		9.72649	-7.10156
	9.78151	-266.042		9.72637	-120.227
	9.78139	-101.125		9.72625	-208.688
	9.78126	208.083		9.72613	-249.102
	9.78114	550.292		9.72601	-230.266
	9.78102	789.583		9.72589	-157.969
	9.7809	817.125		9.72576	-53.8125
	9.78078	596.5		9.72564	52.8047
	9.78065	181.708		9.72552	136.727
	9.78053	-300.292		9.7254	186.484
	9.78041	-697		9.72528	206.922
	9.78029	-888.458		9.72515	212.719
	9.78017	-831.958		9.72503	216
	9.78004	-574.542		9.72491	215.508
	9.77992	-229.583		9.72479	194.016
	9.7798	72.2917		9.72467	126.547
	9.77968	235.75		9.72455	-3.58594
	9.77956	233.208		9.72442	-189.477
	9.77943	107.042		9.7243	-395.195
	9.77931	-58.375		9.72418	-565
	9.77919	-179.083		9.72406	-644.813
	9.77907	-207.958		9.72394	-606.844
	9.77895	-150.458		9.72381	-465.352
	9.77882	-54.625		9.72369	-275.172
	9.7787	16.7083		9.72357	-112.297
	9.77858	17.2083		9.72345	-44.1797
	9.77846	-62		9.72333	-102.594
	9.77834	-189.958		9.7232	-271.063
	9.77822	-309.5		9.72308	-491.992
	9.77809	-359.75		9.72296	-690.094
	9.77797	-297.625		9.72284	-801.625
	9.77785	-111.417		9.72272	-796.633
	9.77773	175.25		9.7226	-686.141
	9.77761	508.667		9.72247	-512.602
	9.77748	816		9.72235	-330.125
	9.77736	1020.5		9.72223	-183.758
	9.77724	1059.96		9.72211	-96.6406
	9.77712	904.917		9.72199	-68.2031
	9.777	572.292		9.72186	-81.6719
	9.77688	127.375		9.72174	-114.969
	9.77675	-330.208		9.72162	-149.422
	9.77663	-695.833		9.7215	-173.273
	9.77651	-895.5		9.72138	-181.008
	9.77639	-914.458		9.72125	-170.711
	9.77627	-804.167		9.72113	-143.055
	9.77614	-661.583		9.72101	-101.875
	9.77602	-588		9.72089	-55.1641
	9.7759	-643.083		9.72077	-14.3438
	9.77578	-816.375		9.72064	9.64844
	9.77566	-1030.54		9.72052	11.7734
	9.77553	-1175.96		9.7204	-3.125
	9.77541	-1162.25		9.72028	-20.8672
	9.77529	-961.042		9.72016	-23.5078
	9.77517	-620.25		9.72003	1.50781
	9.77505	-241.583		9.71991	53.8125
	9.77492	67.6667		9.71979	118.133
	9.7748	244.292		9.71967	169.359
	9.77468	295.083		9.71955	183.062
	9.77456	286.375		9.71942	146.273
	9.77444	303.5		9.7193	63.375
	9.77431	401.375		9.71918	-45.4219
	9.77419	573.375		9.71906	-152.516
	9.77407	755.917		9.71894	-233.203
	9.77395	865.333		9.71882	-273.555
	9.77383	847.583		9.71869	-272.219
	9.7737	712.833		9.71857	-236.438
	9.77358	534.042		9.71845	-175.695
	9.77346	409.458		9.71833	-97.0078
	9.77334	407.083		9.71821	-4.82813
	9.77322	521.917		9.71808	95.4375
	9.7731	670.833		9.71796	193.039
	9.77297	730.083		9.71784	270.609
	9.77285	598.792		9.71772	308.07
	9.77273	256.458		9.7176	290.484
	9.77261	-216.417		9.71748	215.875
	9.77249	-667.333		9.71735	98.7656
	9.77236	-937.708		9.71723	-33.2891
	9.77224	-934.5		9.71711	-149.273
	9.77212	-672.042		9.71699	-225.828
	9.772	-263.792		9.71687	-255.469
	9.77188	131.875		9.71674	-247.945
	9.77176	385.167		9.71662	-224.406
	9.77163	448.792		9.7165	-207.672
	9.77151	369.208		9.71638	-213.141
	9.77139	248.542		9.71626	-243.992
	9.77127	181.333		9.71613	-292.148
	9.77115	199.5		9.71601	-343.352
	9.77102	254.917		9.71589	-383.266
	9.7709	250.292		9.71577	-401.813
	9.77078	99.2083		9.71565	-394.648
	9.77066	-215.5		9.71552	-362.188
	9.77054	-619.208		9.7154	-308.133
	9.77041	-971.25		9.71528	-238.422
	9.77029	-1129.58		9.71516	-160.711
	9.77017	-1019.75		9.71504	-83.8281
	9.77005	-675.167		9.71491	-16.1172
	9.76993	-225.875		9.71479	36.7891
	9.7698	159.583		9.71467	73.6328
	9.76968	350.625		9.71455	96.8594
	9.76956	312.75		9.71443	109.641
	9.76944	118.75		9.7143	111.562
	9.76932	-91.0833		9.71418	96.1328
	9.76919	-179.708		9.71406	52.5469
	9.76907	-79.625		9.71394	-27.9922
	9.76895	178.25		9.71382	-143.922
	9.76883	484.75		9.7137	-277.813
	9.76871	710.958		9.71357	-398.234
	9.76859	773.458		9.71345	-470.234
	9.76846	673.792		9.71333	-470.594
	9.76834	493.333		9.71321	-401.063
	9.76822	347.167		9.71309	-291.945
	9.7681	321.625		9.71296	-192.219
	9.76798	427.75		9.71284	-149.336
	9.76785	594		9.71272	-187.102
	9.76773	700.5		9.7126	-292.352
	9.76761	638.125		9.71248	-418.023
	9.76749	361.792		9.71236	-502.305
	9.76737	-86.5417		9.71223	-496.211
	9.76725	-597		9.71211	-386.414
	9.76712	-1040.25		9.71199	-202.703
	9.767	-1321.67		9.71187	-5.46875
	9.76688	-1416.29		9.71175	140.891
	9.76676	-1367.46		9.71162	196.711
	9.76664	-1255.17		9.7115	163.766
	9.76651	-1151.67		9.71138	82.3125
	9.76639	-1087.5		9.71126	10.0156
	9.76627	-1045.21		9.71114	-6.85156
	9.76615	-979.958		9.71101	44.1406
	9.76603	-854.917		9.71089	136.719
	9.7659	-669.542		9.71077	220.367
	9.76578	-465.292		9.71065	247.008
	9.76566	-305.375		9.71053	196.5
	9.76554	-240.625		9.7104	88.3984
	9.76542	-279.75		9.71028	-25.7813
	9.76529	-381.625		9.71016	-86.1406
	9.76517	-474.417		9.71004	-52.1641
	9.76505	-492.875		9.70992	77.5391
	9.76493	-413.292		9.70979	263.266
	9.76481	-268.125		9.70967	439.492
	9.76469	-131.208		9.70955	540.898
	9.76456	-79.5833		9.70943	527.391
	9.76444	-151.583		9.70931	397.727
	9.76432	-322.667		9.70919	187.93
	9.7642	-512.583		9.70906	-43.6328
	9.76408	-622.125		9.70894	-237.328
	9.76395	-582.125		9.70882	-350.063
	9.76383	-390.583		9.7087	-365.297
	9.76371	-118.75		9.70858	-292.664
	9.76359	118.792		9.70845	-160.195
	9.76347	216.875		9.70833	-3.55469
	9.76334	129.792		9.70821	143.703
	9.76322	-104.458		9.70809	256.516
	9.7631	-380.042		9.70797	320.648
	9.76298	-571.375		9.70785	332.203
	9.76286	-592.667		9.70772	295.227
	9.76273	-439.958		9.7076	218.617
	9.76261	-195.292		9.70748	113.117
	9.76249	8.95833		9.70736	-10.5234
	9.76237	50.8333		9.70724	-142
	9.76225	-124.625		9.70711	-270.039
	9.76212	-478.167		9.70699	-380.625
	9.762	-892		9.70687	-456.367
	9.76188	-1220.04		9.70675	-478.922
	9.76176	-1350.67		9.70663	-434.688
	9.76164	-1252.96		9.7065	-322.266
	9.76151	-986.125		9.70638	-158.102
	9.76139	-669.25		9.70626	23.5625
	9.76127	-427.042		9.70614	178.266
	9.76115	-335.917		9.70602	264.602
	9.76103	-394.833		9.70589	258.57
	9.76091	-532.083		9.70577	162.852
	9.76078	-642.75		9.70565	6.09375
	9.76066	-637.167		9.70553	-167.906
	9.76054	-479.417		9.70541	-316.383
	9.76042	-198.958		9.70528	-412.641
	9.7603	125.167		9.70516	-452.625
	9.76018	399		9.70504	-451.242
	9.76005	548.667		9.70492	-430.555
	9.75993	542.583		9.7048	-406.984
	9.75981	393.125		9.70467	-383.844
	9.75969	142.958		9.70455	-353.055
[truncated: 80,719 more rows]

## Sheet: Figure S7
	Figure S7A									Figure S7B
	PtBA26			PtBA26-b-PS81			PAA26-b-PS81			PtBA26				PtBA26-b-PS81
	Chemical shift (ppm)	Intensity		Chemical shift (ppm)	Intensity		Chemical shift (ppm)	Intensity		Retention time (min)	RI (a.u.)	Solvent cut-off range		Retention time (min)	RI (a.u.)
	10.0556	83.6304		10.0556	-16.3844		10.0556	293.004		26.404	0			23.688	1
	10.0555	131.253		10.0555	-5.40938		10.0555	172.342		26.413	0			23.696	3
	10.0554	168.068		10.0554	39.8125		10.0554	34.4643		26.421	0			23.704	5
	10.0552	185.552		10.0552	104.078		10.0552	-73.57		26.429	0			23.713	6
	10.0551	181.25		10.0551	155.828		10.0551	-123.629		26.438	1			23.721	8
	10.055	160.168		10.055	164.794		10.055	-112.726		26.446	1			23.729	10
	10.0549	133.484		10.0549	119.716		10.0549	-57.6688		26.454	2			23.738	11
	10.0548	114.6		10.0548	36.3844		10.0548	17.2419		26.463	2			23.746	13
	10.0546	114.022		10.0546	-48.6375		10.0546	92.1359		26.471	3			23.754	15
	10.0545	134.967		10.0545	-95.6469		10.0545	157.321		26.479	4			23.763	17
	10.0544	171.698		10.0544	-81.4781		10.0544	211.376		26.488	5			23.771	19
	10.0543	211.446		10.0543	-11.1406		10.0543	254.718		26.496	5			23.779	21
	10.0542	239.332		10.0542	84.4813		10.0542	283.987		26.504	6			23.788	23
	10.054	244.258		10.054	163.641		10.054	291.519		26.513	6			23.796	25
	10.0539	223.207		10.0539	193.3		10.0539	270.417		26.521	6			23.804	27
	10.0538	182.024		10.0538	163.516		10.0538	221.909		26.529	6			23.813	29
	10.0537	132.372		10.0537	89.6562		10.0537	159.755		26.538	6			23.821	30
	10.0535	86.269		10.0535	2.27188		10.0535	107.898		26.546	6			23.829	32
	10.0534	50.9457		10.0534	-69.3125		10.0534	91.2514		26.554	6			23.838	34
	10.0533	26.5217		10.0533	-110.409		10.0533	123.651		26.563	6			23.846	36
	10.0532	7.63044		10.0532	-124.797		10.0532	199.123		26.571	7			23.854	38
	10.0531	-11.9565		10.0531	-127.713		10.0531	291.452		26.579	6			23.863	39
	10.0529	-34.2745		10.0529	-133.022		10.0529	363.232		26.588	6			23.871	40
	10.0528	-54.5326		10.0528	-142.641		10.0528	380.876		26.596	6			23.879	42
	10.0527	-62.6929		10.0527	-144.713		10.0527	329.068		26.604	6			23.888	44
	10.0526	-48.6848		10.0526	-121.709		10.0526	218.048		26.613	5			23.896	46
	10.0525	-8.69565		10.0525	-63.8594		10.0525	80.3962		26.621	5			23.904	48
	10.0523	50.8967		10.0523	20.125		10.0523	-41.4607		26.629	4			23.913	50
	10.0522	114.454		10.0522	101.844		10.0522	-111.649		26.638	4			23.921	52
	10.0521	162.851		10.0521	143.209		10.0521	-114.307		26.646	3			23.929	54
	10.052	181.704		10.052	113.419		10.052	-58.6663		26.654	3			23.938	56
	10.0518	168.019		10.0518	4.60938		10.0518	25.8831		26.663	3			23.946	59
	10.0517	131.753		10.0517	-161.844		10.0517	102.288		26.671	3			23.954	61
	10.0516	91.2147		10.0516	-341.663		10.0516	140.548		26.679	2			23.963	63
	10.0515	64.2609		10.0515	-484.078		10.0515	128.795		26.688	2			23.971	66
	10.0513	59.5272		10.0513	-550.803		10.0513	76.7829		26.696	3			23.979	68
	10.0512	72.125		10.0512	-529.038		10.0512	10.9501		26.704	3			23.988	70
	10.0511	86.1875		10.0511	-433.397		10.0511	-36.5569		26.713	3			23.996	73
	10.051	83.2636		10.051	-296.919		10.051	-40.512		26.721	4			24.004	76
	10.0509	52.4946		10.0509	-156.378		10.0509	7.82924		26.729	4			24.013	78
	10.0507	-2.54076		10.0507	-39.0469		10.0507	97.5223		26.738	4			24.021	81
	10.0506	-64.0217		10.0506	43.5844		10.0506	202.047		26.746	4			24.029	84
	10.0505	-107.375		10.0505	93.8875		10.0505	289.012		26.754	5			24.038	87
	10.0504	-112.698		10.0504	120.694		10.0504	331.8		26.763	6			24.046	89
	10.0503	-74.6413		10.0503	131.634		10.0503	318.818		26.771	7			24.054	92
	10.0501	-5.78804		10.0501	129.278		10.0501	256.872		26.779	7			24.063	95
	10.05	68.2174		10.05	112.397		10.05	167.372		26.788	7			24.071	98
	10.0499	119.785		10.0499	80.3375		10.0499	76.9601		26.796	8			24.079	101
	10.0498	131.397		10.0498	37.0125		10.0498	6.42299		26.804	7			24.088	104
	10.0496	102.951		10.0496	-8.45313		10.0496	-37.3228		26.813	7			24.096	107
	10.0495	50.9701		10.0495	-45		10.0495	-62.5851		26.821	8			24.104	110
	10.0494	0.19837		10.0494	-64.7156		10.0494	-86.8764		26.829	8			24.113	112
	10.0493	-28.2038		10.0493	-66.7531		10.0493	-126.271		26.838	8			24.121	115
	10.0492	-26.1549		10.0492	-57.6875		10.0492	-185.286		26.846	9			24.129	117
	10.049	-1.29348		10.049	-48.0719		10.049	-252.476		26.854	9			24.138	120
	10.0489	28.1739		10.0489	-47.2219		10.0489	-304.424		26.863	10			24.146	122
	10.0488	43.5272		10.0488	-59.0563		10.0488	-316.724		26.871	10			24.154	124
	10.0487	35.3533		10.0487	-81.1313		10.0487	-276.777		26.879	11			24.163	126
	10.0486	8.14402		10.0486	-106.913		10.0486	-191.925		26.888	11			24.171	128
	10.0484	-22.4239		10.0484	-129.7		10.0484	-88.2408		26.896	11			24.179	131
	10.0483	-37.9511		10.0483	-145.725		10.0483	0.118583		26.904	11			24.188	133
	10.0482	-27.0435		10.0482	-154.866		10.0482	46.3351		26.913	12			24.196	135
	10.0481	8.60326		10.0481	-159.028		10.0481	43.4919		26.921	12			24.204	138
	10.0479	54.7745		10.0479	-159.691		10.0479	7.69252		26.929	13			24.213	142
	10.0478	91.4837		10.0478	-156.5		10.0478	-30.4771		26.938	13			24.221	145
	10.0477	102.345		10.0477	-147.869		10.0477	-42.38		26.946	13			24.229	149
	10.0476	81.9239		10.0476	-133.106		10.0476	-17.5126		26.954	13			24.238	153
	10.0474	37.5082		10.0474	-114.375		10.0474	29.0876		26.963	13			24.246	156
	10.0473	-15.1223		10.0473	-96.9906		10.0473	62.7832		26.971	13			24.254	160
	10.0472	-59.5543		10.0472	-87.4625		10.0472	46.4802		26.979	12			24.263	163
	10.0471	-86.0272		10.0471	-90.4188		10.0471	-39.0765		26.988	13			24.271	167
	10.047	-94.6522		10.047	-106.213		10.047	-182.192		26.996	13			24.279	170
	10.0468	-93.3451		10.0468	-130.697		10.0468	-341.518		27.004	13			24.288	173
	10.0467	-92.1168		10.0467	-157.388		10.0467	-462.273		27.013	14			24.296	175
	10.0466	-97.1033		10.0466	-180.566		10.0466	-500.306		27.021	14			24.304	179
	10.0465	-107.573		10.0465	-197.363		10.0465	-442.734		27.029	15			24.313	182
	10.0464	-117.315		10.0464	-207.547		10.0464	-315.038		27.038	15			24.321	185
	10.0462	-119.239		10.0462	-211.297		10.0462	-170.685		27.046	16			24.329	188
	10.0461	-110.315		10.0461	-206.816		10.0461	-67.7302		27.054	17			24.338	191
	10.046	-93.894		10.046	-189.966		10.046	-43.0845		27.063	18			24.346	194
	10.0459	-78.0245		10.0459	-156.803		10.0459	-96.4411		27.071	18			24.354	196
	10.0457	-70.7364		10.0457	-107.834		10.0457	-191.26		27.079	18			24.363	199
	10.0456	-75.0217		10.0456	-51.3156		10.0456	-272.169		27.088	18			24.371	202
	10.0455	-86.4728		10.0455	-2.58125		10.0455	-290.492		27.096	18			24.379	206
	10.0454	-95.0516		10.0454	21.3469		10.0454	-226.014		27.104	18			24.388	208
	10.0453	-90.1875		10.0453	9.96562		10.0453	-95.2539		27.113	17			24.396	211
	10.0451	-66.5408		10.0451	-33.9875		10.0451	56.8122		27.121	17			24.404	214
	10.045	-27.3315		10.045	-93.5281		10.045	176.935		27.129	18			24.413	217
	10.0449	16.644		10.0449	-143.859		10.0449	225.837		27.138	18			24.421	220
	10.0448	51.8913		10.0448	-164.022		10.0448	192.552		27.146	18			24.429	223
	10.0447	68.5408		10.0447	-148.194		10.0447	95.3209		27.154	18			24.438	226
	10.0445	64.8832		10.0445	-110.5		10.0445	-29.7042		27.163	18			24.446	229
	10.0444	47.8723		10.0444	-79.8375		10.0444	-145.384		27.171	19			24.454	233
	10.0443	29.4429		10.0443	-86.3688		10.0443	-227.747		27.179	19			24.463	235
	10.0442	20.6005		10.0442	-145.825		10.0442	-271.641		27.188	19			24.471	239
	10.044	26.4212		10.044	-249.572		10.044	-286.974		27.196	20			24.479	242
	10.0439	44.3668		10.0439	-366.103		10.0439	-289.42		27.204	20			24.488	245
	10.0438	66.6168		10.0438	-454.184		10.0438	-291.409		27.213	20			24.496	248
	10.0437	84.9375		10.0437	-481.659		10.0437	-297.903		27.221	20			24.504	252
	10.0435	95.3234		10.0435	-440.925		10.0435	-307.914		27.229	20			24.513	255
	10.0434	99.9755		10.0434	-353.063		10.0434	-319.235		27.238	20			24.521	258
	10.0433	105.614		10.0433	-258.15		10.0433	-332.351		27.246	21			24.529	261
	10.0432	119.245		10.0432	-196.028		10.0432	-350.705		27.254	22			24.538	264
	10.0431	143.688		10.0431	-186.813		10.0431	-377.287		27.263	23			24.546	268
	10.0429	175.394		10.0429	-220.759		10.0429	-410.233		27.271	24			24.554	271
	10.0428	205.579		10.0428	-262.6		10.0428	-440.843		27.279	24			24.563	275
	10.0427	224.024		10.0427	-268.363		10.0427	-455.995		27.288	25			24.571	279
	10.0426	223.527		10.0426	-206.641		10.0426	-444.042		27.296	25			24.579	282
	10.0425	202.671		10.0425	-74.0469		10.0425	-400.897		27.304	25			24.588	286
	10.0423	165.861		10.0423	102.338		10.0423	-332.635		27.313	26			24.596	289
	10.0422	120.791		10.0422	276.363		10.0422	-252.79		27.321	26			24.604	293
	10.0421	75.2092		10.0421	402.078		10.0421	-175.679		27.329	26			24.613	297
	10.042	34.6576		10.042	451.806		10.042	-109.517		27.338	27			24.621	301
	10.0418	2.3288		10.0418	424.822		10.0418	-53.4375		27.346	27			24.629	306
	10.0417	-19.538		10.0417	343.762		10.0417	-0.37109		27.354	27			24.638	310
	10.0416	-28.0978		10.0416	241.975		10.0416	55.7492		27.363	27			24.646	314
	10.0415	-19.7853		10.0415	148.919		10.0415	112.734		27.371	28			24.654	317
	10.0414	7.80978		10.0414	80.7281		10.0414	157.55		27.379	28			24.663	322
	10.0412	53.0516		10.0412	39.3438		10.0412	170.797		27.388	29			24.671	326
	10.0411	108.204		10.0411	18.6906		10.0411	136.666		27.396	30			24.679	330
	10.041	160.12		10.041	12.7031		10.041	53.4096		27.404	30			24.688	335
	10.0409	194.149		10.0409	20.0344		10.0409	-61.5499		27.413	31			24.696	339
	10.0407	199.867		10.0407	42.8844		10.0407	-175.476		27.421	32			24.704	344
	10.0406	176.022		10.0406	81.7219		10.0406	-252.342		27.429	33			24.713	349
	10.0405	131.921		10.0405	130.247		10.0405	-267.927		27.438	35			24.721	354
	10.0404	84.0707		10.0404	174.844		10.0404	-220.915		27.446	36			24.729	360
	10.0403	49.2011		10.0403	199.8		10.0403	-134.517		27.454	37			24.738	365
	10.0401	36.7391		10.0401	195.6		10.0401	-47.3814		27.463	38			24.746	370
	10.04	44.394		10.04	165.419		10.04	2.33119		27.471	39			24.754	375
	10.0399	59.1603		10.0399	125.353		10.0399	-7.33398		27.479	40			24.763	380
	10.0398	63.5842		10.0398	97.4188		10.0398	-73.5672		27.488	41			24.771	386
	10.0396	44.462		10.0396	98.4562		10.0396	-170.931		27.496	41			24.779	391
	10.0395	-0.18207		10.0395	130.744		10.0395	-262.86		27.504	42			24.788	397
	10.0394	-59.3207		10.0394	179.491		10.0394	-317.048		27.513	43			24.796	403
	10.0393	-113.31		10.0393	218.938		10.0393	-317.932		27.521	44			24.804	409
	10.0392	-142.606		10.0392	224.216		10.0392	-271.293		27.529	44			24.813	415
	10.039	-136.622		10.039	183.056		10.039	-199.873		27.538	45			24.821	422
	10.0389	-98.6359		10.0389	101.378		10.0389	-132.866		27.546	47			24.829	429
	10.0388	-44.337		10.0388	0.315625		10.0388	-94.3429		27.554	48			24.838	436
	10.0387	5.20109		10.0387	-93.6031		10.0387	-95.332		27.563	49			24.846	442
	10.0386	32.7826		10.0386	-159.728		10.0386	-131.907		27.571	50			24.854	450
	10.0384	32.1495		10.0384	-190.344		10.0384	-188.76		27.579	51			24.863	457
	10.0383	9.69294		10.0383	-190.584		10.0383	-245.625		27.588	52			24.871	464
	10.0382	-19.7853		10.0382	-172.253		10.0382	-283.668		27.596	53			24.879	472
	10.0381	-40.9429		10.0381	-145.938		10.0381	-289.855		27.604	53			24.888	479
	10.0379	-45.3071		10.0379	-116.316		10.0379	-258.913		27.613	54			24.896	487
	10.0378	-34.731		10.0378	-83.0094		10.0378	-193.495		27.621	55			24.904	494
	10.0377	-19.3451		10.0377	-45.6781		10.0377	-103.211		27.629	56			24.913	503
	10.0376	-11.4239		10.0376	-9.33438		10.0376	-2.73577		27.638	57			24.921	511
	10.0375	-18.4755		10.0375	14.5312		10.0375	91.2667		27.646	57			24.929	520
	10.0373	-39.2364		10.0373	12.5406		10.0373	164.349		27.654	58			24.938	528
	10.0372	-64.5299		10.0372	-22.5844		10.0372	208.711		27.663	59			24.946	537
	10.0371	-82.4022		10.0371	-85.3188		10.0371	226.043		27.671	61			24.954	547
	10.037	-84.6793		10.037	-156.759		10.037	226.881		27.679	62			24.963	557
	10.0368	-71.4538		10.0368	-211.644		10.0368	225.798		27.688	64			24.971	566
	10.0367	-51.0136		10.0367	-230.063		10.0367	233.864		27.696	65			24.979	576
	10.0366	-35.3288		10.0366	-207.831		10.0366	251.694		27.704	67			24.988	587
	10.0365	-33.413		10.0365	-159.619		10.0365	266.868		27.713	69			24.996	597
	10.0364	-46.106		10.0364	-112.381		10.0364	258.012		27.721	70			25.004	608
	10.0362	-65.1087		10.0362	-91.8188		10.0362	204.637		27.729	72			25.013	619
	10.0361	-76.9049		10.0361	-108.513		10.0361	98.7444		27.738	74			25.021	630
	10.036	-69.6576		10.036	-150.966		10.036	-47.4763		27.746	76			25.029	642
	10.0359	-39.6495		10.0359	-189.653		10.0359	-202.263		27.754	77			25.038	654
	10.0358	6.10054		10.0358	-190.497		10.0358	-324.125		27.763	78			25.046	666
	10.0356	52.4076		10.0356	-131.478		10.0356	-377.394		27.771	79			25.054	679
	10.0355	82.587		10.0355	-14.4219		10.0355	-346.836		27.779	81			25.063	691
	10.0354	86.0217		10.0354	133.806		10.0354	-244.646		27.788	82			25.071	704
	10.0353	62.9647		10.0353	271.253		10.0353	-106.304		27.796	84			25.079	718
	10.0351	24.3424		10.0351	356.997		10.0351	23.224		27.804	86			25.088	732
	10.035	-13.2663		10.035	366.344		10.035	107.005		27.813	88			25.096	746
	10.0349	-35.0408		10.0349	298.45		10.0349	129.63		27.821	90			25.104	761
	10.0348	-34.0598		10.0348	174.309		10.0348	100.971		27.829	92			25.113	776
	10.0346	-13.4647		10.0346	27.3719		10.0346	48.9635		27.838	95			25.121	791
	10.0345	16.1685		10.0345	-107.913		10.0345	5.39062		27.846	97			25.129	807
	10.0344	42.7038		10.0344	-204.544		10.0344	-8.40262		27.854	99			25.138	823
	10.0343	58.3234		10.0343	-246.209		10.0343	10.7129		27.863	101			25.146	839
	10.0342	62.6712		10.0342	-226.622		10.0342	49.4127		27.871	104			25.154	855
	10.034	61.8505		10.034	-147.856		10.034	87.3326		27.879	106			25.163	872
	10.0339	64.0842		10.0339	-20.2469		10.0339	108.764		27.888	108			25.171	890
	10.0338	74.6875		10.0338	136.147		10.0338	110.465		27.896	110			25.179	908
	10.0337	92.9158		10.0337	291.222		10.0337	102.024		27.904	113			25.188	927
	10.0336	112.375		10.0336	408.506		10.0336	99.3332		27.913	115			25.196	946
	10.0334	124.53		10.0334	454.275		10.0334	115.264		27.921	118			25.204	965
	10.0333	123.258		10.0333	409.597		10.0333	152.864		27.929	121			25.213	984
	10.0332	107.948		10.0332	279.975		10.0332	204.477		27.938	124			25.221	1004
	10.0331	83.5272		10.0331	97.0812		10.0331	256.653		27.946	127			25.229	1024
	10.0329	57.5435		10.0329	-89.9969		10.0329	297.49		27.954	130			25.238	1044
	10.0328	36.1902		10.0328	-231.7		10.0328	321.787		27.963	133			25.246	1065
	10.0327	21.5326		10.0327	-295.953		10.0327	331.118		27.971	136			25.254	1086
	10.0326	11.6332		10.0326	-279.306		10.0326	329.168		27.979	138			25.263	1108
	10.0325	3.30978		10.0325	-205.778		10.0325	315.829		27.988	141			25.271	1130
	10.0323	-4.17935		10.0323	-113.841		10.0323	284.434		27.996	144			25.279	1153
	10.0322	-7.03533		10.0322	-37.7156		10.0322	224.774		28.004	147			25.288	1176
	10.0321	1.97826		10.0321	7.925		10.0321	130.865		28.013	149			25.296	1199
	10.032	29.3859		10.032	32.6938		10.032	9.10854		28.021	152			25.304	1223
	10.0319	75.8478		10.0319	62.5562		10.0319	-118.504		28.029	155			25.313	1247
	10.0317	133.057		10.0317	123.822		10.0317	-219.456		28.038	158			25.321	1272
	10.0316	184.783		10.0316	227.363		10.0316	-262.864		28.046	162			25.329	1297
	10.0315	212.348		10.0315	361.062		10.0315	-233.532		28.054	165			25.338	1323
	10.0314	202.304		10.0314	494.087		10.0314	-140.716		28.063	168			25.346	1349
	10.0312	152.723		10.0312	590.456		10.0312	-16.4941		28.071	172			25.354	1375
	10.0311	75		10.0311	624.659		10.0311	96.4955		28.079	175			25.363	1402
	10.031	-10.1522		10.031	591.647		10.031	162.789		28.088	179			25.371	1430
	10.0309	-80.7826		10.0309	506.712		10.0309	168.951		28.096	182			25.379	1458
	10.0307	-122.375		10.0307	396.275		10.0307	128.245		28.104	185			25.388	1486
	10.0306	-133.014		10.0306	285.175		10.0306	72.6409		28.113	188			25.396	1516
	10.0305	-122.826		10.0305	187.175		10.0305	35.9626		28.121	192			25.404	1546
	10.0304	-108.103		10.0304	103.159		10.0304	36.656		28.129	196			25.413	1576
	10.0303	-103.095		10.0303	26.5594		10.0303	68.9607		28.138	200			25.421	1606
	10.0301	-113.595		10.0301	-48.1281		10.0301	107.144		28.146	204			25.429	1637
	10.03	-135.188		10.03	-119.366		10.03	120.744		28.154	209			25.438	1668
	10.0299	-156.766		10.0299	-178.428		10.0299	92.8516		28.163	213			25.446	1700
	10.0298	-167.041		10.0298	-214.8		10.0298	31.6755		28.171	218			25.454	1732
	10.0297	-160.478		10.0297	-223.066		10.0297	-31.264		28.179	222			25.463	1764
	10.0295	-139.552		10.0295	-206.634		10.0295	-56.1021		28.188	226			25.471	1797
	10.0294	-112.402		10.0294	-175.925		10.0294	-15.6027		28.196	231			25.479	1830
	10.0293	-87.5272		10.0293	-142.034		10.0293	88.4961		28.204	236			25.488	1864
	10.0292	-68.8424		10.0292	-110.303		10.0292	222.605		28.213	241			25.496	1899
	10.029	-54.0109		10.029	-78.05		10.029	334.127		28.221	246			25.504	1933
	10.0289	-37.106		10.0289	-38.4469		10.0289	374.537		28.229	251			25.513	1968
	10.0288	-13.8886		10.0288	11.7719		10.0288	321.708		28.238	256			25.521	2004
	10.0287	13.5598		10.0287	65.825		10.0287	190.695		28.246	261			25.529	2040
	10.0286	36.0109		10.0286	106.516		10.0286	27.5628		28.254	265			25.538	2076
	10.0284	41.125		10.0284	113.612		10.0284	-110.898		28.263	269			25.546	2113
	10.0283	20.4973		10.0283	75.9		10.0283	-181.836		28.271	273			25.554	2150
	10.0282	-24.1277		10.0282	1.24687		10.0282	-173.588		28.279	277			25.563	2188
	10.0281	-79.3016		10.0281	-81.6969		10.0281	-107.592		28.288	282			25.571	2227
	10.028	-124.579		10.028	-132.616		10.028	-24.7154		28.296	286			25.579	2266
	10.0278	-141.804		10.0278	-116.366		10.0278	36.4509		28.304	291			25.588	2305
	10.0277	-124.465		10.0277	-19.7281		10.0277	58.0427		28.313	295			25.596	2345
	10.0276	-82.1875		10.0276	140.372		10.0276	48.8239		28.321	301			25.604	2385
	10.0275	-37.4946		10.0275	321.891		10.0275	35.1228		28.329	306			25.613	2425
	10.0273	-15.7283		10.0273	474.062		10.0273	42.2377		28.338	311			25.621	2465
	10.0272	-32.6875		10.0272	557.869		10.0272	76.8345		28.346	316			25.629	2506
	10.0271	-86.0435		10.0271	560.75		10.0271	120.24		28.354	320			25.638	2547
	10.027	-155.038		10.027	499.047		10.027	136.673		28.363	325			25.646	2589
	10.0268	-209.147		10.0268	407.431		10.0268	92.3954		28.371	330			25.654	2630
	10.0267	-221.954		10.0267	321.413		10.0267	-24.2215		28.379	335			25.663	2672
	10.0266	-183.75		10.0266	261.869		10.0266	-192.638		28.388	340			25.671	2715
	10.0265	-106.804		10.0265	229.228		10.0265	-365.996		28.396	345			25.679	2757
	10.0264	-20.5163		10.0264	209.234		10.0264	-490.738		28.404	351			25.688	2800
	10.0262	41.3995		10.0262	185.975		10.0262	-530.649		28.413	357			25.696	2843
	10.0261	55.9022		10.0261	154.016		10.0261	-483.454		28.421	362			25.704	2887
	10.026	20.7337		10.026	122.519		10.026	-381.66		28.429	369			25.713	2931
	10.0259	-44.8995		10.0259	108.859		10.0259	-277.08		28.438	375			25.721	2974
	10.0258	-109.28		10.0258	125.706		10.0258	-216.565		28.446	382			25.729	3018
	10.0256	-142.462		10.0256	169.431		10.0256	-220.769		28.454	388			25.738	3063
	10.0255	-129.144		10.0255	217.234		10.0255	-276.062		28.463	394			25.746	3107
	10.0254	-74.462		10.0254	235.738		10.0254	-343.069		28.471	400			25.754	3152
	10.0253	-0.36413		10.0253	197.353		10.0253	-376.985		28.479	405			25.763	3196
	10.0251	65.163		10.0251	95.9719		10.0251	-349.176		28.488	411			25.771	3241
	10.025	100.698		10.025	-46.5313		10.025	-259.459		28.496	416			25.779	3286
	10.0249	99.9592		10.0249	-187.247		10.0249	-133.567		28.504	422			25.788	3331
	10.0248	72.7826		10.0248	-279.969		10.0248	-8.21429		28.513	428			25.796	3376
	10.0247	38.8125		10.0247	-295.644		10.0247	87.6772		28.521	434			25.804	3421
	10.0245	17.3668		10.0245	-235.625		10.0245	145.433		28.529	440			25.813	3466
	10.0244	18.5027		10.0244	-131.391		10.0244	176.533		28.538	446			25.821	3511
	10.0243	39.25		10.0243	-30.7906		10.0243	200.88		28.546	452			25.829	3556
	10.0242	66.1196		10.0242	22.5844		10.0242	230.748		28.554	458			25.838	3602
	10.0241	82.1332		10.0241	7.4375		10.0241	260.137		28.563	464			25.846	3648
	10.0239	74.769		10.0239	-67.7938		10.0239	266.134		28.571	470			25.854	3694
	10.0238	41.2772		10.0238	-170.7		10.0238	222.183		28.579	476			25.863	3739
	10.0237	-10.4429		10.0237	-260.181		10.0237	116.203		28.588	482			25.871	3784
	10.0236	-65.2663		10.0236	-303.731		10.0236	-36.642		28.596	487			25.879	3830
	10.0234	-106.484		10.0234	-288.997		10.0234	-194.51		28.604	492			25.888	3876
	10.0233	-121.318		10.0233	-225.522		10.0233	-304.03		28.613	498			25.896	3922
	10.0232	-104.486		10.0232	-137.625		10.0232	-323.604		28.621	504			25.904	3967
	10.0231	-59.1413		10.0231	-53.0313		10.0231	-243.638		28.629	510			25.913	4013
	10.0229	4.44294		10.0229	6.91563		10.0229	-93.4068		28.638	516			25.921	4058
	10.0228	71.6875		10.0228	31.8969		10.0228	69.7433		28.646	522			25.929	4104
	10.0227	127.25		10.0227	21.7219		10.0227	184.56		28.654	528			25.938	4149
	10.0226	158.69		10.0226	-17.5		10.0226	212.626		28.663	534			25.946	4194
	10.0225	159.698		10.0225	-77.0469		10.0225	155.315		28.671	540			25.954	4239
	10.0223	132.03		10.0223	-147.175		10.0223	53.065		28.679	547			25.963	4283
	10.0222	85.3451		10.0222	-217.119		10.0222	-32.832		28.688	553			25.971	4327
	10.0221	34.4891		10.0221	-275.222		10.0221	-47.6549		28.696	559			25.979	4372
	10.022	-5.31793		10.022	-310.888		10.022	32.4303		28.704	566			25.988	4416
	10.0219	-23.8777		10.0219	-318.238		10.0219	189.774		28.713	572			25.996	4459
	10.0217	-19.7147		10.0217	-299.516		10.0217	372.552		28.721	578			26.004	4503
	10.0216	-0.3913		10.0216	-265.503		10.0216	516.133		28.729	584			26.013	4546
	10.0215	21.0897		10.0215	-231.619		10.0215	568.708		28.738	590			26.021	4589
	10.0214	32.3505		10.0214	-210.703		10.0214	510.312		28.746	596			26.029	4632
	10.0212	27.3179		10.0212	-206.05		10.0212	358.006		28.754	602			26.038	4675
	10.0211	8.80706		10.0211	-208.669		10.0211	156.521		28.763	607			26.046	4716
	10.021	-13.5		10.021	-201.088		10.021	-40.1883		28.771	613			26.054	4758
	10.0209	-28.6658		10.0209	-166.575		10.0209	-188.002		28.779	618			26.063	4799
	10.0208	-30.837		10.0208	-99.2438		10.0208	-264.874		28.788	624			26.071	4840
	10.0206	-22.8315		10.0206	-9.65625		10.0206	-272.833		28.796	629			26.079	4880
	10.0205	-14.8478		10.0205	77.7875		10.0205	-231.177		28.804	635			26.088	4919
	10.0204	-18.8071		10.0204	135.359		10.0204	-165.559		28.813	641			26.096	4958
	10.0203	-41.1712		10.0203	145.497		10.0203	-98.2338		28.821	647			26.104	4997
	10.0201	-78.2446		10.0201	110.794		10.0201	-42.8153		28.829	653			26.113	5035
	10.02	-116.753		10.02	54.7687		10.02	-3.99275		28.838	660			26.121	5072
	10.0199	-139.777		10.0199	12.2063		10.0199	19.6038		28.846	666			26.129	5109
	10.0198	-135.141		10.0198	13.1937		10.0198	31.9364		28.854	672			26.138	5145
	10.0197	-101.88		10.0197	68.1844		10.0197	37.1875		28.863	679			26.146	5181
	10.0195	-51.1793		10.0195	161.637		10.0195	38.7458		28.871	684			26.154	5217
	10.0194	-1.03533		10.0194	257.647		10.0194	38.8602		28.879	690			26.163	5252
	10.0193	32.7228		10.0193	315.597		10.0193	38.1236		28.888	696			26.171	5286
	10.0192	44.3342		10.0192	308.709		10.0192	34.8061		28.896	701			26.179	5320
	10.0191	40.5815		10.0191	236.912		10.0191	24.7154		28.904	707			26.188	5353
	10.0189	36.3397		10.0189	127.862		10.0189	2.41629		28.913	712			26.196	5385
	10.0188	45.3804		10.0188	25.5469		10.0188	-36.1175		28.921	716			26.204	5417
	10.0187	71.4321		10.0187	-28.6188		10.0187	-90.4618		28.929	721			26.213	5448
	10.0186	104.435		10.0186	-13.5031		10.0186	-154.032		28.938	727			26.221	5478
	10.0184	124.543		10.0184	62.9906		10.0184	-215.099		28.946	732			26.229	5508
	10.0183	112.128		10.0183	167.928		10.0183	-260.594		28.954	737			26.238	5536
	10.0182	58.8696		10.0182	257.878		10.0182	-281.126		28.963	743			26.246	5564
	10.0181	-25.9402		10.0181	297.45		10.0181	-274.722		28.971	749			26.254	5592
	10.018	-117.435		10.018	273.413		10.018	-247.214		28.979	754			26.263	5618
	10.0178	-185.03		10.0178	198.6		10.0178	-208.824		28.988	760			26.271	5644
	10.0177	-205.438		10.0177	104.412		10.0177	-168.631		28.996	765			26.279	5669
	10.0176	-172.655		10.0176	25.9906		10.0176	-129.866		29.004	770			26.288	5693
	10.0175	-100.111		10.0175	-13.1063		10.0175	-88.7333		29.013	776			26.296	5716
	10.0173	-14.1033		10.0173	-10.0406		10.0173	-37.6451		29.021	781			26.304	5739
	10.0172	57.9946		10.0172	17.9312		10.0172	28.6328		29.029	787			26.313	5762
	10.0171	98.9647		10.0171	42.6688		10.0171	107.253		29.038	792			26.321	5783
	10.017	107.06		10.017	38.3312		10.017	185.216		29.046	798			26.329	5804
	10.0168	93.5163		10.0168	-7.55		10.0168	242.582		29.054	803			26.338	5823
	10.0167	74.3342		10.0167	-89.8188		10.0167	259.759		29.063	809			26.346	5842
	10.0166	61.1902		10.0166	-189.275		10.0166	225.579		29.071	814			26.354	5859
	10.0165	56.3696		10.0165	-281.975		10.0165	142.296		29.079	820			26.363	5876
	10.0164	53.913		10.0164	-349.409		10.0164	25.1367		29.088	825			26.371	5892
	10.0162	45.5625		10.0162	-384.959		10.0162	-103.258		29.096	829			26.379	5908
	10.0161	27.4321		10.0161	-394.219		10.0161	-220.686		29.104	834			26.388	5923
	10.016	3.13043		10.016	-389.725		10.016	-311.756		29.113	838			26.396	5936
	10.0159	-18.4538		10.0159	-383.375		10.0159	-370.071		29.121	843			26.404	5949
	10.0158	-29.3152		10.0158	-380.613		10.0158	-396.004		29.129	848			26.413	5961
	10.0156	-28.3587		10.0156	-379.188		10.0156	-392.261		29.138	853			26.421	5973
	10.0155	-23.3098		10.0155	-372.763		10.0155	-360.596		29.146	857			26.429	5983
	10.0154	-26.9511		10.0154	-357.013		10.0154	-301.984		29.154	862			26.438	5993
	10.0153	-49.4266		10.0153	-334.213		10.0153	-220.258		29.163	867			26.446	6002
	10.0152	-91.1087		10.0152	-313.291		10.0152	-126.595		29.171	871			26.454	6010
	10.015	-140.364		10.015	-304.613		10.015	-41.2012		29.179	876			26.463	6017
	10.0149	-178.068		10.0149	-311.894		10.0149	10.3376		29.188	881			26.471	6023
	10.0148	-186.918		10.0148	-325.856		10.0148	5.78683		29.196	885			26.479	6028
	10.0147	-160.707		10.0147	-323.944		10.0147	-63.351		29.204	889			26.488	6032
	10.0145	-108.351		10.0145	-277.975		10.0145	-184.865		29.213	894			26.496	6035
	10.0144	-50.2636		10.0144	-167.544		10.0144	-326.415		29.221	899			26.504	6037
	10.0143	-8.57065		10.0143	6.6		10.0143	-444.708		29.229	903			26.513	6038
	10.0142	3.83152		10.0142	215.953		10.0142	-500.191		29.238	907			26.521	6038
	10.014	-10.4837		10.014	409.231		10.014	-471.317		29.246	911			26.529	6037
	10.0139	-35.2745		10.0139	528.763		10.0139	-362.261		29.254	915			26.538	6035
	10.0138	-49.6359		10.0138	532.597		10.0138	-200.607		29.263	919			26.546	6033
	10.0137	-39.4538		10.0137	413.272		10.0137	-26.0003		29.271	922			26.554	6029
	10.0136	-5.18207		10.0136	204.306		10.0136	125.22		29.279	925			26.563	6026
	10.0134	38.3043		10.0134	-29.5781		10.0134	232.676		29.288	928			26.571	6020
	10.0133	69.7391		10.0133	-215.813		10.0133	296.461		29.296	931			26.579	6014
	10.0132	73.0625		10.0132	-301.563		10.0132	332.144		29.304	934			26.588	6008
	10.0131	46.3723		10.0131	-273.931		10.0131	359.221		29.313	936			26.596	6000
	10.013	3.3913		10.013	-163.609		10.013	389.023		29.321	939			26.604	5991
	10.0128	-33.4239		10.0128	-30.0094		10.0128	418.097		29.329	942			26.613	5982
	10.0127	-44.4429		10.0127	65.9469		10.0127	430.216		29.338	945			26.621	5973
	10.0126	-22.8641		10.0126	89.1375		10.0126	405.886		29.346	948			26.629	5962
	10.0125	22.1168		10.0125	45.2687		10.0125	334.499		29.354	950			26.638	5951
	10.0123	70.6168		10.0123	-23.3531		10.0123	223.016		29.363	953			26.646	5939
	10.0122	102.921		10.0122	-59.6125		10.0122	96.6406		29.371	955			26.654	5927
	10.0121	109.91		10.0121	-20.5469		10.0121	-9.2327		29.379	958			26.663	5913
	10.012	97.4728		10.012	99.8094		10.012	-62.5153		29.388	961			26.671	5898
	10.0119	82.5516		10.0119	265.038		10.0119	-47.44		29.396	964			26.679	5883
	10.0117	83.087		10.0117	410.972		10.0117	28.4863		29.404	966			26.688	5867
	10.0116	107.454		10.0116	474.022		10.0116	136.671		29.413	969			26.696	5850
	10.0115	149.166		10.0115	420		10.0115	237.737		29.421	971			26.704	5832
	10.0114	189.829		10.0114	260.119		10.0114	295.651		29.429	974			26.713	5814
	10.0113	208.723		10.0113	46.8062		10.0113	289.906		29.438	976			26.721	5795
	10.0111	193.804		10.0111	-148.519		10.0111	221.116		29.446	979			26.729	5775
	10.011	148.247		10.011	-265.388		10.011	108.368		29.454	981			26.738	5754
	10.0109	88.9212		10.0109	-277.978		10.0109	-19.873		29.463	983			26.746	5732
	10.0108	37.6332		10.0108	-202.322		10.0108	-137.012		29.471	985			26.754	5710
	10.0106	9.89402		10.0106	-84.5844		10.0106	-226.971		29.479	987			26.763	5687
	10.0105	7.13859		10.0105	22.8813		10.0105	-286.98		29.488	989			26.771	5663
	10.0104	16.5353		10.0104	85.5719		10.0104	-324.065		29.496	991			26.779	5639
	10.0103	18.3967		10.0103	99.5281		10.0103	-347.596		29.504	993			26.788	5614
	10.0101	-2.80978		10.0101	87.5062		10.0101	-361.752		29.513	995			26.796	5588
	10.01	-49.75		10.01	81.8969		10.01	-361.705		29.521	997			26.804	5562
	10.0099	-110.272		10.0099	104.297		10.0099	-335.371		29.529	1000			26.813	5536
	10.0098	-163.207		10.0098	152.703		10.0098	-270.075		29.538	1002			26.821	5509
	10.0097	-188.677		10.0097	203.022		10.0097	-161.057		29.546	1003			26.829	5481
	10.0095	-177.641		10.0095	223.597		10.0095	-17.7985		29.554	1004			26.838	5453
	10.0094	-135.832		10.0094	194.572		10.0094	135.152		29.563	1005			26.846	5424
	10.0093	-80.413		10.0093	121.3		10.0093	264.022		29.571	1006			26.854	5395
	10.0092	-31.4728		10.0092	34.0125		10.0092	336.59		29.579	1007			26.863	5365
	10.0091	-2.95109		10.0091	-26.6063		10.0091	333.973		29.588	1008			26.871	5335
	10.0089	2.5462		10.0089	-30.9094		10.0089	258.654		29.596	1010			26.879	5304
	10.0088	-7.16576		10.0088	22.4094		10.0088	135.159		29.604	1011			26.888	5272
	10.0087	-19.6332		10.0087	102.575		10.0087	2.55301		29.613	1012			26.896	5240
	10.0086	-24.7935		10.0086	159.369		10.0086	-98.8072		29.621	1013			26.904	5208
	10.0084	-19.5435		10.0084	146.722		10.0084	-141.335		29.629	1014			26.913	5175
	10.0083	-7.67663		10.0083	46.025		10.0083	-119.551		29.638	1015			26.921	5142
	10.0082	3.92391		10.0082	-122.441		10.0082	-50.9026		29.646	1016			26.929	5109
	10.0081	10.1739		10.0081	-306.084		10.0081	32.3619		29.654	1017			26.938	5075
	10.008	10.6087		10.008	-442.05		10.008	96.9531		29.663	1018			26.946	5040
	10.0078	8.76087		10.0078	-484.997		10.0078	122.14		29.671	1019			26.954	5006
	10.0077	8.86685		10.0077	-427.488		10.0077	107.408		29.679	1020			26.963	4970
	10.0076	12.288		10.0076	-303.606		10.0076	70.8761		29.688	1021			26.971	4935
	10.0075	16.2609		10.0075	-173.806		10.0075	39.2369		29.696	1022			26.979	4899
	10.0074	15.6984		10.0074	-98.0313		10.0074	33.8365		29.704	1022			26.988	4863
	10.0072	7.03533		10.0072	-109.388		10.0072	59.3234		29.713	1022			26.996	4827
	10.0071	-8.58424		10.0071	-200.288		10.0071	100.248		29.721	1022			27.004	4790
	10.007	-24.9103		10.007	-327.231		10.007	127.402		29.729	1022			27.013	4754
	10.0069	-33.5734		10.0069	-431.534		10.0069	111.193		29.738	1022			27.021	4717
	10.0067	-28.8342		10.0067	-466.138		10.0067	35.9696		29.746	1021			27.029	4680
	10.0066	-11.2092		10.0066	-416.228		10.0066	-91.3393		29.754	1021			27.038	4643
	10.0065	12.3614		10.0065	-304.363		10.0065	-242.468		29.763	1020			27.046	4605
	10.0064	32.2582		10.0064	-178.522		10.0064	-378.479		29.771	1020			27.054	4567
	10.0062	41.7255		10.0062	-89.2031		10.0062	-465.137		29.779	1020			27.063	4529
	10.0061	41.1168		10.0061	-66.6781		10.0061	-485.911		29.788	1019			27.071	4491
	10.006	38.0082		10.006	-108.85		10.006	-446.802		29.796	1018			27.079	4453
	10.0059	42.8668		10.0059	-184.788		10.0059	-370.984		29.804	1018			27.088	4414
	10.0058	62.3832		10.0058	-251.563		10.0058	-286.225		29.813	1017			27.096	4376
	10.0056	94.3424		10.0056	-275.641		10.0056	-211.482		29.821	1017			27.104	4337
	10.0055	127.163		10.0055	-248.413		10.0055	-149.329		29.829	1016			27.113	4298
	10.0054	144.978		10.0054	-188.738		10.0054	-87.9688		29.838	1015			27.121	4259
	10.0053	135.853		10.0053	-131.659		10.0053	-11.543		29.846	1014			27.129	4219
	10.0052	98.9783		10.0052	-109.375		10.0052	86.8053		29.854	1013			27.138	4180
	10.005	46.7038		10.005	-134.025		10.005	196.342		29.863	1012			27.146	4140
	10.0049	-0.00272		10.0049	-190.681		10.0049	289.809		29.871	1010			27.154	4101
	10.0048	-20.9076		10.0048	-243.922		10.0048	334.514		29.879	1009			27.163	4061
	10.0047	-5.97554		10.0047	-254.697		10.0047	308.662		29.888	1007			27.171	4022
	10.0045	39.6576		10.0045	-199.241		10.0045	214.94		29.896	1006			27.179	3983
	10.0044	97.9375		10.0044	-81.1031		10.0044	84.2257		29.904	1004			27.188	3944
	10.0043	146.283		10.0043	69.2969		10.0043	-33.5561		29.913	1003			27.196	3905
	10.0042	167.997		10.0042	207.156		10.0042	-88.3803		29.921	1002			27.204	3865
	10.0041	159.492		10.0041	291.641		10.0041	-51.0086		29.929	1001			27.213	3827
	10.0039	130.829		10.0039	301.775		10.0039	73.3524		29.938	1000			27.221	3788
	10.0038	99.4864		10.0038	242.816		10.0038	244.957		29.946	998			27.229	3749
	10.0037	80.7092		10.0037	141.103		10.0037	403.543		29.954	997			27.238	3710
	10.0036	79.5217		10.0036	30.75		10.0036	490.865		29.963	996			27.246	3671
	10.0035	88.4837		10.0035	-60.7375		10.0035	472.464		29.971	994			27.254	3632
	10.0033	92.1739		10.0033	-121.222		10.0033	349.838		29.979	992			27.263	3593
	10.0032	76		10.0032	-153.644		10.0032	158.432		29.988	991			27.271	3555
	10.0031	34.587		10.0031	-168.222		10.0031	-47.0717		29.996	989			27.279	3517
	10.003	-24.5924		10.003	-172.531		10.003	-213.433		30.004	987			27.288	3479
	10.0028	-84.2663		10.0028	-165.331		10.0028	-306.839		30.013	985			27.296	3440
	10.0027	-125.462		10.0027	-137.738		10.0027	-321.352		30.021	983			27.304	3402
	10.0026	-136.582		10.0026	-80.7719		10.0026	-275.626		30.029	981			27.313	3364
	10.0025	-118.875		10.0025	5.32812		10.0025	-200.851		30.038	979			27.321	3326
	10.0023	-85.6467		10.0023	105.791		10.0023	-126.2		30.046	977			27.329	3288
	10.0022	-55.6848		10.0022	193.775		10.0022	-68.2868		30.054	975			27.338	3251
	10.0021	-44.25		10.0021	240.059		10.0021	-28.3789		30.063	973			27.346	3213
	10.002	-56		10.002	225.509		10.002	2.91853		30.071	970			27.354	3176
	10.0019	-83.163		10.0019	150.206		10.0019	37.1331		30.079	968			27.363	3139
	10.0017	-109.652		10.0017	34.3219		10.0017	80.3892		30.088	965			27.371	3102
	10.0016	-118.91		10.0016	-89.6719		10.0016	130.448		30.096	963			27.379	3065
	10.0015	-101.677		10.0015	-190.084		10.0015	179.007		30.104	960			27.388	3029
	10.0014	-60.1141		10.0014	-247.831		10.0014	217.207		30.113	958			27.396	2993
	10.0013	-6.54891		10.0013	-261.875		10.0013	240.901		30.121	955			27.404	2957
	10.0011	42.269		10.0011	-246.022		10.0011	252.782		30.129	953			27.413	2921
	10.001	72.6168		10.001	-219.413		10.001	260.48		30.138	950			27.421	2886
	10.0009	79.538		10.0009	-196.159		10.0009	272.049		30.146	948			27.429	2850
	10.0008	68.4946		10.0008	-179.544		10.0008	291.435		30.154	946			27.438	2815
	10.0006	52.4402		10.0006	-163.366		10.0006	316.426		30.163	944			27.446	2780
	10.0005	45.8859		10.0005	-139.194		10.0005	339.974		30.171	941			27.454	2746
	10.0004	58.538		10.0004	-104.681		10.0004	353.986		30.179	939			27.463	2712
	10.0003	91.2527		10.0003	-67.9531		10.0003	353.433		30.188	936			27.471	2678
	10.0001	135.758		10.0001	-45.0469		10.0001	338.663		30.196	933			27.479	2644
	10	178.106		10	-51.6344		10	314.849		30.204	931			27.488	2611
	9.99991	204.272		9.99991	-93.4		9.99991	289.15		30.213	928			27.496	2577
	9.99979	205.647		9.99979	-160.566		9.99979	267.142		30.221	926			27.504	2544
	9.99967	182.223		9.99967	-230.025		9.99967	250.384		30.229	923			27.513	2511
	9.99954	142.288		9.99954	-274.547		9.99954	236.095		30.238	920			27.521	2479
	9.99942	98.7935		9.99942	-274.891		9.99942	218.841		30.246	916			27.529	2447
	9.9993	63.8723		9.9993	-228.881		9.9993	193.112		30.254	913			27.538	2415
	9.99918	43.7989		9.99918	-152.919		9.99918	155.502		30.263	909			27.546	2384
	9.99906	36.4946		9.99906	-75.0656		9.99906	105.624		30.271	906			27.554	2352
	9.99894	32.7772		9.99894	-22.8219		9.99894	45.745		30.279	903			27.563	2322
	9.99881	20.9918		9.99881	-11.3344		9.99881	-20.2148		30.288	900			27.571	2291
	9.99869	-6.94565		9.99869	-37.3844		9.99869	-87.6102		30.296	897			27.579	2261
	9.99857	-50.7147		9.99857	-81.575		9.99857	-151.482		30.304	893			27.588	2231
	9.99845	-100.383		9.99845	-117.472		9.99845	-206.631		30.313	890			27.596	2202
	9.99833	-139.696		9.99833	-123.144		9.99833	-247.832		30.321	887			27.604	2173
	9.9982	-152.75		9.9982	-90.0844		9.9982	-270.592		30.329	884			27.613	2143
	9.99808	-131.223		9.99808	-25.8844		9.99808	-272.441		30.338	881			27.621	2115
	9.99796	-78.875		9.99796	49.7719		9.99796	-254.238		30.346	878			27.629	2086
	9.99784	-10.9891		9.99784	113.456		9.99784	-220.815		30.354	875			27.638	2058
	9.99772	51.212		9.99772	146.794		9.99772	-180.501		30.363	871			27.646	2030
	9.9976	88.9429		9.9976	142.341		9.9976	-143.551		30.371	867			27.654	2003
	9.99747	93.2337		9.99747	104.844		9.99747	-120.021		30.379	864			27.663	1975
	9.99735	68.0272		9.99735	48.1969		9.99735	-117.726		30.388	860			27.671	1948
	9.99723	27.5543		9.99723	-10.0563		9.99723	-140.741		30.396	856			27.679	1922
	9.99711	-10.5951		9.99711	-54.5313		9.99711	-188.51		30.404	853			27.688	1895
	9.99699	-33.3424		9.99699	-76.275		9.99699	-255.368		30.413	849			27.696	1869
	9.99686	-37.1005		9.99686	-74.7781		9.99686	-330.379		30.421	846			27.704	1843
	9.99674	-27.6522		9.99674	-57.2969		9.99674	-397.81		30.429	842			27.713	1818
	9.99662	-15.3207		9.99662	-35.95		9.99662	-438.817		30.438	838			27.721	1793
	9.9965	-8.35054		9.9965	-23.2438		9.9965	-434.916		30.446	834			27.729	1768
	9.99638	-8.20924		9.99638	-27.4063		9.99638	-372.988		30.454	830			27.738	1743
	9.99625	-9.36685		9.99625	-49.0219		9.99625	-250.675		30.463	826			27.746	1719
	9.99613	-3.59783		9.99613	-80.5625		9.99613	-80.0153		30.471	822			27.754	1695
	9.99601	13.8234		9.99601	-109.438		9.99601	112.758		30.479	818			27.763	1671
	9.99589	39.7772		9.99589	-123.728		9.99589	292.292		30.488	814			27.771	1648
	9.99577	63.5652		9.99577	-118.194		9.99577	423.235		30.496	810			27.779	1625
	9.99564	72.0326		9.99564	-97.5719		9.99564	480.666		30.504	807			27.788	1602
	9.99552	56.9239		9.99552	-74.9406		9.99552	458.062		30.513	803			27.796	1579
	9.9954	20.3832		9.9954	-65.4281		9.9954	369.636		30.521	799			27.804	1557
	9.99528	-24.7255		9.99528	-77.975		9.99528	245.81		30.529	795			27.813	1535
	9.99516	-60.2582		9.99516	-109.634		9.99516	123.287		30.538	791			27.821	1513
	9.99503	-71.5027		9.99503	-146.016		9.99503	33.3245		30.546	787			27.829	1491
	9.99491	-54.7201		9.99491	-168.594		9.99491	-7.52511		30.554	783			27.838	1470
	9.99479	-19.3641		9.99479	-165.753		9.99479	-1.02121		30.563	778			27.846	1449
	9.99467	16.2446		9.99467	-141.547		9.99467	35.6403		30.571	774			27.854	1429
	9.99455	33.8967		9.99455	-116.697		9.99455	77.4609		30.579	770			27.863	1408
	9.99442	24.3832		9.99442	-119.594		9.99442	100.791		30.588	766			27.871	1389
	9.9943	-8.21739		9.9943	-170.694		9.9943	90.671		30.596	762			27.879	1369
	9.99418	-49.1223		9.99418	-267.763		9.99418	44.375		30.604	759			27.888	1350
	9.99406	-80.8668		9.99406	-380.45		9.99406	-29.1253		30.613	755			27.896	1331
	9.99394	-92.5027		9.99394	-458.775		9.99394	-112.5		30.621	751			27.904	1312
	9.99382	-84.9891		9.99382	-453.4		9.99382	-184.622		30.629	747			27.913	1294
	9.99369	-69.9837		9.99369	-339.041		9.99369	-225.206		30.638	743			27.921	1276
	9.99357	-62.75		9.99357	-129.788		9.99357	-219.125		30.646	739			27.929	1258
	9.99345	-73.1005		9.99345	122.181		9.99345	-160.329		30.654	735			27.938	1240
	9.99333	-99.4755		9.99333	345.331		9.99333	-55.0628		30.663	731			27.946	1223
	9.99321	-129.421		9.99321	477.163		9.99321	76.8443		30.671	728			27.954	1206
	9.99309	-146.261		9.99309	489.438		9.99309	204.113		30.679	724			27.963	1189
	9.99296	-138.353		9.99296	398.309		9.99296	290.533		30.688	720			27.971	1172
	9.99284	-105.815		9.99284	254.519		9.99284	305.232		30.696	716			27.979	1156
	9.99272	-60.9321		9.99272	118.5		9.99272	233.768		30.704	712			27.988	1140
	9.9926	-21.9293		9.9926	32.8406		9.9926	85.8663		30.713	708			27.996	1124
	9.99248	-3.34783		9.99248	5.54688		9.99248	-104.195		30.721	704			28.004	1109
	9.99235	-8.25272		9.99235	11.9906		9.99235	-286.091		30.729	699			28.013	1094
	9.99223	-26.4484		9.99223	13.6094		9.99223	-408.823		30.738	695			28.021	1079
	9.99211	-39.7826		9.99211	-17.425		9.99211	-437.753		30.746	691			28.029	1064
	9.99199	-31.712		9.99199	-81.175		9.99199	-366.715		30.754	687			28.038	1049
	9.99187	3.88587		9.99187	-149.913		9.99187	-220.205		30.763	682			28.046	1035
	9.99174	59.2745		9.99174	-184.903		9.99174	-44.4992		30.771	678			28.054	1020
	9.99162	116.519		9.99162	-160.463		9.99162	108.952		30.779	674			28.063	1006
	9.9915	156.144		9.9915	-81.3313		9.9915	201.268		30.788	670			28.071	993
	9.99138	166.226		9.99138	17.0781		9.99138	218.132		30.796	666			28.079	979
	9.99126	147.179		9.99126	86.5438		9.99126	171.843		30.804	662			28.088	965
	9.99113	110.188		9.99113	92.8031		9.99113	93.5477		30.813	659			28.096	953
	9.99101	70.4946		9.99101	36.4594		9.99101	19.8312		30.821	655			28.104	940
	9.99089	39.7609		9.99089	-44.2344		9.99089	-20.2623		30.829	651			28.113	928
	9.99077	21.5978		9.99077	-91.6063		9.99077	-12.8125		30.838	647			28.121	916
	9.99065	12.5408		9.99065	-59.0156		9.99065	40.6194		30.846	642			28.129	903
	9.99052	7.26359		9.99052	62.0969		9.99052	128.064		30.854	638			28.138	891
	9.9904	4.34511		9.9904	233.578		9.9904	233.749		30.863	634			28.146	879
	9.99028	8.6712		9.99028	385.788		9.99028	342.55		30.871	630			28.154	867
	9.99016	28.6576		9.99016	450.134		9.99016	440.805		30.879	626			28.163	855
	9.99004	69.7011		9.99004	392.544		9.99004	514.785		30.888	622			28.171	844
	9.98991	127.91		9.98991	230.912		9.98991	549.713		30.896	618			28.179	833
	9.98979	188.258		9.98979	27.3188		9.98979	531.755		30.904	614			28.188	822
	9.98967	229.147		9.98967	-141.238		9.98967	453.23		30.913	610			28.196	811
	9.98955	231.682		9.98955	-218.838		9.98955	318.634		30.921	607			28.204	801
	9.98943	189.16		9.98943	-195.078		9.98943	147.797		30.929	602			28.213	791
	9.98931	111.707		9.98931	-106.013		9.98931	-26.7606		30.938	598			28.221	781
	9.98918	23.2745		9.98918	-11.8719		9.98918	-168.415		30.946	594			28.229	770
	9.98906	-47.9212		9.98906	36.1063		9.98906	-247.977		30.954	589			28.238	760
	9.98894	-81.1005		9.98894	21.9469		9.98894	-253.274		30.963	585			28.246	751
	9.98882	-71.0897		9.98882	-29.4719		9.98882	-192.465		30.971	581			28.254	741
	9.9887	-29.1549		9.9887	-69.525		9.9887	-89.5661		30.979	577			28.263	731
	9.98857	23.4647		9.98857	-55.8375		9.98857	25.6278		30.988	572			28.271	722
	9.98845	65.837		9.98845	21.7812		9.98845	128.447		30.996	568			28.279	713
	9.98833	85.9783		9.98833	133.822		9.98833	206.133		31.004	563			28.288	703
	9.98821	83.875		9.98821	226.153		9.98821	257.93		31.013	558			28.296	694
	9.98809	68.0353		9.98809	249.338		9.98809	289.488		31.021	553			28.304	685
	9.98797	48.3478		9.98797	186.141		9.98797	305.506		31.029	549			28.313	677
	9.98784	29.9049		9.98784	62.0438		9.98784	305.156		31.038	544			28.321	668
	9.98772	11.3451		9.98772	-67.1875		9.98772	282.856		31.046	539			28.329	660
	9.9876	-11.6005		9.9876	-144.206		9.9876	233.656		31.054	535			28.338	651
	9.98748	-40.1005		9.98748	-139.738		9.98748	159.519		31.063	531			28.346	644
	9.98736	-68.1712		9.98736	-67.3375		9.98736	72.1345		31.071	527			28.354	636
	9.98723	-83.8804		9.98723	24.6313		9.98723	-10.1828		31.079	523			28.363	628
	9.98711	-75.9185		9.98711	79.2156		9.98711	-70.4562		31.088	519			28.371	620
	9.98699	-42.0652		9.98699	61.1156		9.98699	-101.698		31.096	515			28.379	613
	9.98687	5.68206		9.98687	-25.3063		9.98687	-111.191		31.104	511			28.388	605
	9.98675	43.337		9.98675	-139.731		9.98675	-117.402		31.113	507			28.396	598
	9.98662	44.6848		9.98662	-228.831		9.98662	-140.434		31.121	503			28.404	590
	9.9865	-5.47554		9.9865	-255.816		9.9865	-190.691		31.129	499			28.413	583
	9.98638	-101.247		9.98638	-220.306		9.98638	-261.844		31.138	496			28.421	576
	9.98626	-214.514		9.98626	-157.797		9.98626	-332.373		31.146	492			28.429	570
	9.98614	-304.484		9.98614	-118.966		9.98614	-375.562		31.154	488			28.438	563
	9.98601	-334.386		9.98601	-140.272		9.98601	-373.34		31.163	484			28.446	556
	9.98589	-287.894		9.98589	-221.694		9.98589	-326.883		31.171	481			28.454	550
	9.98577	-177.492		9.98577	-323.938		9.98577	-258.133		31.179	477			28.463	543
	9.98565	-40.413		9.98565	-386.919		9.98565	-200.777		31.188	473			28.471	537
	9.98553	76.3505		9.98553	-360.166		9.98553	-184.558		31.196	470			28.479	531
	9.98541	135.546		9.98541	-229.722		9.98541	-220.48		31.204	466			28.488	525
	9.98528	124.802		9.98528	-27.7031		9.98528	-294.311		31.213	462			28.496	520
	9.98516	60.7826		9.98516	179.947		9.98516	-371.953		31.221	458			28.504	514
	9.98504	-19.2853		9.98504	321.528		9.98504	-414.443		31.229	454			28.513	509
	9.98492	-74.5951		9.98492	349.528		9.98492	-395.522		31.238	450			28.521	503
	9.9848	-78.3315		9.9848	258.613		9.9848	-313.366		31.246	445			28.529	497
	9.98467	-28.1522		9.98467	84.3875		9.98467	-190.898		31.254	441			28.538	492
	9.98455	54.6522		9.98455	-114.775		9.98455	-64.6931		31.263	437			28.546	486
	9.98443	136.068		9.98443	-282.781		9.98443	31.9196		31.271	434			28.554	481
	9.98431	184.842		9.98431	-385.634		9.98431	83.1571		31.279	431			28.563	476
	9.98419	185.283		9.98419	-418.309		9.98419	95.5957		31.288	427			28.571	470
	9.98406	142.258		9.98406	-398.181		9.98406	91.4997		31.296	424			28.579	465
	9.98394	76.9321		9.98394	-351.116		9.98394	94.4782		31.304	420			28.588	460
	9.98382	16.3315		9.98382	-298.441		9.98382	115.156		31.313	417			28.596	455
	9.9837	-18.0652		9.9837	-250.853		9.9837	144.392		31.321	413			28.604	450
	9.98358	-17.6957		9.98358	-209.819		9.98358	157.647		31.329	409			28.613	445
	9.98345	12.1766		9.98345	-173.025		9.98345	128.33		31.338	405			28.621	440
	9.98333	57.1929		9.98333	-138.794		9.98333	43.3663		31.346	402			28.629	435
	9.98321	101.114		9.98321	-106.7		9.98321	-87.0396		31.354	399			28.638	430
	9.98309	131.938		9.98309	-75.3781		9.98309	-230.575		31.363	396			28.646	425
	9.98297	144.587		9.98297	-40.6688		9.98297	-344.731		31.371	392			28.654	420
	9.98284	139.981		9.98284	2.7375		9.98284	-394.104		31.379	389			28.663	416
	9.98272	122.111		9.98272	56.3563		9.98272	-365.084		31.388	385			28.671	411
	9.9826	95.2174		9.9826	112.812		9.9826	-271.38		31.396	382			28.679	407
	9.98248	62.4565		9.98248	155.225		9.98248	-148.152		31.404	378			28.688	403
	9.98236	26.2609		9.98236	163.553		9.98236	-37.786		31.413	375			28.696	399
	9.98223	-10.6114		9.98223	125.875		9.98223	26.0491		31.421	371			28.704	396
	9.98211	-44.5489		9.98211	48.8094		9.98211	29.2732		31.429	368			28.713	392
	9.98199	-71.6332		9.98199	-39.8344		9.98199	-20.8705		31.438	365			28.721	388
	9.98187	-89.0625		9.98187	-99.4844		9.98187	-102.599		31.446	362			28.729	384
	9.98175	-96.3315		9.98175	-93.8281		9.98175	-190.688		31.454	358			28.738	380
	9.98163	-95.3886		9.98163	-8.6		9.98163	-266.3		31.463	355			28.746	375
	9.9815	-89.3913		9.9815	139.316		9.9815	-321.438		31.471	351			28.754	371
	9.98138	-80.7582		9.98138	307.028		9.98138	-357.2		31.479	348			28.763	366
	9.98126	-69.6902		9.98126	443.544		9.98126	-378.287		31.488	345			28.771	362
	9.98114	-54.1467		9.98114	512.031		9.98114	-387.609		31.496	342			28.779	358
	9.98102	-31.538		9.98102	505.294		9.98102	-384.226		31.504	339			28.788	354
	9.9809	-1.42391		9.9809	446.578		9.9809	-365.359		31.513	336			28.796	350
	9.98077	32.25		9.98077	375.325		9.98077	-330.714		31.521	332			28.804	347
	9.98065	60.712		9.98065	325.597		9.98065	-285.974		31.529	329			28.813	344
	9.98053	72.3261		9.98053	308.647		9.98053	-242.87		31.538	326			28.821	340
	9.98041	56.6277		9.98041	309.038		9.98041	-215.403		31.546	323			28.829	337
	9.98029	8.8587		9.98029	296.128		9.98029	-213.92		31.554	320			28.838	333
	9.98016	-66.7065		9.98016	244.216		9.98016	-240.153		31.563	318			28.846	330
	9.98004	-156.332		9.98004	149.934		9.98004	-285.914		31.571	315			28.854	327
	9.97992	-239.728		9.97992	36.6906		9.97992	-336.155		31.579	312			28.863	323
	9.9798	-295.785		9.9798	-56.5969		9.9798	-374.99		31.588	310			28.871	320
	9.97968	-309.272		9.97968	-96.6969		9.97968	-391.682		31.596	307			28.879	316
	9.97955	-276.321		9.97955	-75.2938		9.97955	-383.753		31.604	304			28.888	312
	9.97943	-206.497		9.97943	-15.6563		9.97943	-355.929		31.613	301			28.896	308
	9.97931	-120.443		9.97931	37.6219		9.97931	-315.816		31.621	298			28.904	304
	9.97919	-43.4239		9.97919	40.7		9.97919	-268.788		31.629	294			28.913	300
	9.97907	3.2038		9.97907	-27.2875		9.97907	-214.983		31.638	292			28.921	297
	9.97894	9.72554		9.97894	-153.397		9.97894	-150.003		31.646	289			28.929	294
	9.97882	-18.1793		9.97882	-297.156		9.97882	-69.0416		31.654	286			28.938	292
	9.9787	-61.394		9.9787	-410.363		9.9787	27.7274		31.663	283			28.946	290
	9.97858	-94.7609		9.97858	-459.681		9.97858	131.366		31.671	280			28.954	289
	9.97846	-97.4728		9.97846	-440.206		9.97846	224.18		31.679	278			28.963	287
	9.97833	-62.3125		9.97833	-373.428		9.97833	284.047		31.688	275			28.971	285
	9.97821	0.244565		9.97821	-291.913		9.97821	291.648		31.696	271			28.979	283
	9.97809	65.2799		9.97809	-220.063		9.97809	237.832		31.704	268			28.988	281
	9.97797	103.196		9.97797	-162.291		9.97797	128.312		31.713	265			28.996	279
	9.97785	92.356		9.97785	-104.831		9.97785	-16.2221		31.721	263			29.004	276
	9.97772	29.2446		9.97772	-29.6219		9.97772	-164.747		31.729	260			29.013	274
	9.9776	-68.4457		9.9776	68.9469		9.9776	-283.857		31.738	258			29.021	271
	9.97748	-167.584		9.97748	175.103		9.97748	-346.526		31.746	255			29.029	269
	9.97736	-232.226		9.97736	256.594		9.97736	-339.021		31.754	253			29.038	266
	9.97724	-237.94		9.97724	281.547		9.97724	-264.029		31.763	250			29.046	263
	9.97712	-181.739		9.97712	237.541		9.97712	-139.241		31.771	248			29.054	261
	9.97699	-83.2418		9.97699	141.775		9.97699	7.95619		31.779	246			29.063	258
	9.97687	23.4293		9.97687	35.4875		9.97687	147.953		31.788	243			29.071	256
	9.97675	103.622		9.97675	-35.2188		9.97675	256.291		31.796	241			29.079	254
	9.97663	135.818		9.97663	-42.2781		9.97663	318.831		31.804	239			29.088	252
	9.97651	119.22		9.97651	10.2438		9.97651	333.41		31.813	237			29.096	250
	9.97638	72.2255		9.97638	88.8781		9.97638	307.902		31.821	235			29.104	248
	9.97626	22.9511		9.97626	149.097		9.97626	255.822		31.829	233			29.113	246
	9.97614	-3.5462		9.97614	159.666		9.97614	191.417		31.838	230			29.121	243
	9.97602	4.5163		9.97602	119.609		9.97602	126.161		31.846	228			29.129	241
	9.9759	42.3288		9.9759	58.425		9.9759	67.7525		31.854	226			29.138	238
	9.97578	92.9212		9.97578	19.1812		9.97578	21.43		31.863	224			29.146	235
	9.97565	136.538		9.97565	33.6094		9.97565	-7.83064		31.871	222			29.154	232
	9.97553	160.068		9.97553	103.022		9.97553	-14.089		31.879	219			29.163	230
	9.97541	162.111		9.97541	195.566		9.97541	8.51702		31.888	217			29.171	227
	9.97529	151.668		9.97529	261.969		9.97529	62.5725		31.896	215			29.179	225
	9.97517	141.861		9.97517	261.491		9.97517	143.725		31.904	213			29.188	223
	9.97504	142.342		9.97504	184.331		9.97504	238.92		31.913	211			29.196	221
	9.97492	154.41		9.97492	58.4125		9.97492	328.511		31.921	209			29.204	219
	9.9748	171.095		9.9748	-63.3563		9.9748	392.3		31.929	207			29.213	216
	9.97468	181.707		9.97468	-128.788		9.97468	417.387		31.938	205			29.221	214
	9.97456	178.133		9.97456	-111.822		9.97456	404.261		31.946	203			29.229	212
	9.97443	159.323		9.97443	-24.675		9.97443	367.732		31.954	201			29.238	210
	9.97431	131.81		9.97431	89.1937		9.97431	331.36		31.963	199			29.246	207
	9.97419	106.122		9.97419	177.088		9.97419	317.172		31.971	197			29.254	205
	9.97407	91.3043		9.97407	202.247		9.97407	335.054		31.979	195			29.263	203
	9.97395	90.4212		9.97395	159.463		9.97395	376.981		31.988	194			29.271	201
	9.97382	99.3098		9.97382	73.9156		9.97382	419.389		31.996	192			29.279	198
	9.9737	108.97		9.9737	-14.7563		9.9737	433.376		32.004	191			29.288	195
	9.97358	110.019		9.97358	-73.5531		9.97358	398.412		32.013	189			29.296	192
	9.97346	96.8614		9.97346	-90.7969		9.97346	313.225		32.021	187			29.304	190
	9.97334	69.5761		9.97334	-77.3656		9.97334	198.27		32.029	184			29.313	187
	9.97321	32.8967		9.97321	-55.3594		9.97321	88.0148		32.038	182			29.321	185
	9.97309	-6.6413		9.97309	-42.1094		9.97309	16.0798		32.046	180			29.329	183
	9.97297	-43.5897		9.97297	-39.475		9.97297	0.019531		32.054	178			29.338	182
	9.97285	-74.9728		9.97285	-34.65		9.97285	33.0594		32.063	176			29.346	181
	9.97273	-99.7636		9.97273	-11.2813		9.97273	87.1136		32.071	174			29.354	180
	9.9726	-117.239		9.9726	36.4281		9.9726	126.05		32.079	172			29.363	178
	9.97248	-125.641		9.97248	96.0812		9.97248	123.126		32.088	170			29.371	177
	9.97236	-122.258		9.97236	141.003		9.97236	74.3094		32.096	168			29.379	176
	9.97224	-105.005		9.97224	144.359		9.97224	0.885882		32.104	167			29.388	175
	9.97212	-74.4321		9.97212	95.2469		9.97212	-60.0711		32.113	165			29.396	173
	9.972	-34.9266		9.972	7.2625		9.972	-72.9883		32.121	164			29.404	172
	9.97187	5.96467		9.97187	-86.1031		9.97187	-20.5636		32.129	163			29.413	170
	9.97175	39.9511		9.97175	-147.597		9.97175	87.9967		32.138	162			29.421	169
	9.97163	60.9321		9.97163	-155.244		9.97163	221.208		32.146	160			29.429	167
	9.97151	67.0679		9.97151	-114.106		9.97151	339.686		32.154	159			29.438	165
	9.97139	60.8016		9.97139	-53.7719		9.97139	413.587		32.163	158			29.446	164
	9.97127	46.9728		9.97127	-12.6813		9.97126	434.537		32.171	156			29.454	162
	9.97114	30.0761		9.97114	-17.3906		9.97114	416.575		32.179	155			29.463	161
	9.97102	12.1712		9.97102	-67.9625		9.97102	386.244		32.188	153			29.471	160
	9.9709	-7.45109		9.9709	-137.472		9.9709	367.493		32.196	152			29.479	158
	9.97078	-30.8152		9.97078	-186.141		9.97078	369.411		32.204	150			29.488	156
	9.97066	-58.9565		9.97066	-182.875		9.97066	383.004		32.213	149			29.496	154
	9.97053	-90.2337		9.97053	-122.669		9.97053	388.084		32.221	147			29.504	153
	9.97041	-120.31		9.97041	-30.8938		9.97041	365.865		32.229	146			29.513	151
	9.97029	-143.799		9.97029	48.2219		9.97029	309.874		32.238	144			29.521	149
	9.97017	-156.764		9.97017	73.1188		9.97017	228.973		32.246	142			29.529	148
	9.97005	-158.568		9.97005	25.6281		9.97005	141		32.254	141			29.538	146
	9.96992	-152.095		9.96992	-79.1438		9.96992	61.0924		32.263	139			29.546	144
	9.9698	-142.217		9.9698	-198.641		9.9698	-7.97852		32.271	138			29.554	143
	9.96968	-133.261		9.96968	-281.113		9.96968	-77.0578		32.279	136			29.563	141
	9.96956	-126.992		9.96956	-287.706		9.96956	-161.883		32.288	135			29.571	140
	9.96944	-122.068		9.96944	-208.125		9.96944	-268.922		32.296	133			29.579	138
	9.96931	-115.304		9.96931	-63.7656		9.96931	-384.192		32.304	132			29.588	137
	9.96919	-103.995		9.96919	102.047		9.96919	-472.793		32.313	130			29.596	135
	9.96907	-88.0435		9.96907	241.162		9.96907	-491.589		32.321	129			29.604	134
	9.96895	-70.7364		9.96895	317.366		9.96895	-410.201		32.329	128			29.613	132
	9.96883	-57.6902		9.96883	316.778		9.96883	-230.109		32.338	127			29.621	131
	9.9687	-54.4973		9.9687	249.472		9.9687	8.73465		32.346	126			29.629	129
	9.96858	-64.1304		9.96858	143.878		9.96858	238.972		32.354	125			29.638	128
	9.96846	-85.2554		9.96846	37.45		9.96846	391.19		32.363	124			29.646	127
	9.96834	-112.245		9.96834	-33.2094		9.96834	422.619		32.371	123			29.654	125
	9.96822	-136.791		9.96822	-41.1438		9.96822	335.636		32.379	122			29.663	124
	9.96809	-150.563		9.96809	24.0969		9.96809	176.781		32.388	120			29.671	122
	9.96797	-147.891		9.96797	151.941		9.96797	16.0379		32.396	119			29.679	121
	9.96785	-127.72		9.96785	310.488		9.96785	-84.2704		32.404	118			29.688	120
	9.96773	-94.1848		9.96773	452.294		9.96773	-96.2695		32.413	117			29.696	118
	9.96761	-55.6902		9.96761	526.906		9.96761	-36.2388		32.421	116			29.704	117
	9.96749	-22.6277		9.96749	497.753		9.96749	47.2782		32.429	116			29.713	115
	9.96736	-4.25543		9.96736	357.634		9.96736	100.869		32.438	115			29.721	113
	9.96724	-5.54076		9.96724	135.831		9.96724	95.2246		32.446	113			29.729	112
	9.96712	-24.9321		9.96712	-108.313		9.96712	41.0435		32.454	112			29.738	111
	9.967	-54.1114		9.967	-304.772		9.967	-16.3407		32.463	111			29.746	110
	9.96688	-80.2446		9.96688	-398.578		9.96688	-21.0198		32.471	111			29.754	108
	9.96675	-90.3478		9.96675	-371.269		9.96675	62.8027		32.479	110			29.763	107
	9.96663	-76.5109		9.96663	-248		9.96663	229.12		32.488	109			29.771	106
	9.96651	-39.9076		9.96651	-86.4906		9.96651	428.619		32.496	107			29.779	104
	9.96639	8.40489		9.96639	48.1469		9.96639	588.763		32.504	106			29.788	103
	9.96627	50.7527		9.96627	111.381		9.96627	645.939		32.513	105			29.796	102
	9.96614	69.337		9.96614	97.2313		9.96614	574.381		32.521	104			29.804	100
	9.96602	53.5435		9.96602	37.9719		9.96602	398.005		32.529	102			29.813	99
	9.9659	4.86956		9.9659	-14		9.9659	179.714		32.538	101			29.821	98
	9.96578	-62.9755		9.96578	-13.1781		9.96578	-6.37137		32.546	100			29.829	97
	9.96566	-129.22		9.96566	56.6594		9.96566	-106.412		32.554	99			29.838	96
	9.96553	-174.375		9.96553	175.312		9.96553	-107.359		32.563	98			29.846	95
	9.96541	-188.193		9.96541	297.284		9.96541	-37.7162		32.571	97			29.854	94
	9.96529	-173.421		9.96529	375.1		9.96529	50.4032		32.579	96			29.863	92
	9.96517	-143.611		9.96517	382.516		9.96517	108.08		32.588	95			29.871	91
	9.96505	-115.832		9.96505	326.087		9.96505	111.879		32.596	94			29.879	90
	9.96493	-101.864		9.96493	239.694		9.96493	71.4941		32.604	93			29.888	88
	9.9648	-102.217		9.9648	165.666		9.9648	20.5413		32.613	93			29.896	86
	9.96468	-106.024		9.96468	132.831		9.96468	-3.34821		32.621	92			29.904	85
	9.96456	-97.0842		9.96456	142.894		9.96456	21.6615		32.629	90			29.913	84
	9.96444	-63.0489		9.96444	171.85		9.96444	91.5792		32.638	89			29.921	82
	9.96432	-3.1712		9.96432	184.822		9.96432	180.087		32.646	88			29.929	81
	9.96419	69.5163		9.96419	155.841		9.96419	252.274		32.654	87			29.938	81
	9.96407	132.929		9.96407	81.9625		9.96407	280.547		32.663	87			29.946	80
	9.96395	165.582		9.96395	-15.5344		9.96395	254.707		32.671	86			29.954	79
	9.96383	156.535		9.96383	-102.806		9.96383	182.312		32.679	85			29.963	78
	9.96371	110.769		9.96371	-150.947		9.96371	81.1565		32.688	84			29.971	76
	9.96359	47.356		9.96359	-149.909		9.96359	-30.3864		32.696	84			29.979	75
	9.96346	-8.89674		9.96346	-111.55		9.96346	-139.33		32.704	83			29.988	74
	9.96334	-38.3071		9.96334	-60.8625		9.96334	-237.732		32.713	82			29.996	73
	9.96322	-34.5326		9.96322	-21.0844		9.96322	-318.087		32.721	82			30.004	72
	9.9631	-6.44293		9.9631	-1.25313		9.9631	-369.318		32.729	82			30.013	70
	9.96298	27.0408		9.96298	6.95		9.96298	-377.648		32.738	81			30.021	69
	9.96285	46.356		9.96285	21.7406		9.96285	-333.251		32.746	81			30.029	67
	9.96273	40.3043		9.96273	57.8094		9.96273	-239.089		32.754	80			30.038	66
	9.96261	10.4538		9.96261	115.062		9.96261	-116.099		32.763	79			30.046	65
	9.96249	-30.7609		9.96249	175.953		9.96249	-0.0279		32.771	79			30.054	63
	9.96237	-66.7582		9.96237	213.253		9.96237	70.4827		32.779	78			30.063	62
	9.96224	-84.606		9.96224	203.934		9.96224	69.8577		32.788	78			30.071	61
	9.96212	-80.0136		9.96212	141.75		9.96212	-1.99916		32.796	77			30.079	60
	9.962	-57.4538		9.962	41.6688		9.962	-117.367		32.804	77			30.088	59
	9.96188	-26.0299		9.96188	-66.1344		9.96188	-230.396		32.813	77			30.096	58
	9.96176	6.0625		9.96176	-149.491		9.96176	-294.812		32.821	77			30.104	58
	9.96163	35.231		9.96163	-187.794		9.96163	-281.713		32.829	76			30.113	57
	9.96151	62.4022		9.96151	-179.206		9.96151	-189.489		32.838	76			30.121	56
	9.96139	89.6875		9.96139	-138.622		9.96139	-41.8304		32.846	76			30.129	56
	9.96127	116.255		9.96127	-88.2813		9.96127	124.255		32.854	76			30.138	55
	9.96115	136.261		9.96115	-46.7219		9.96115	274.054		32.863	75			30.146	54
	9.96102	140.579		9.96102	-21.9031		9.96102	386.825		32.871	74			30.154	53
	9.9609	121.625		9.9609	-11.4313		9.9609	458.934		32.879	74			30.163	52
	9.96078	78.7255		9.96078	-8.6		9.96078	498.803		32.888	73			30.171	51
	9.96066	20.7745		9.96066	-9.60313		9.96066	518.114		32.896	73			30.179	50
	9.96054	-35.7038		9.96054	-17.3094		9.96054	525.116		32.904	72			30.188	50
	9.96041	-72.7201		9.96041	-39.1938		9.96041	523.425		32.913	72			30.196	49
	9.96029	-78.5082		9.96029	-81.0719		9.96029	515.692		32.921	72			30.204	49
	9.96017	-53.1359		9.96017	-140.763		9.96017	508.055		32.929		72		30.213	48
	9.96005	-9.22011		9.96005	-206.016		9.96005	510.864		32.938		72		30.221	47
	9.95993	32.769		9.95993	-258.331		9.95993	533.802		32.946		72		30.229	46
	9.95981	52.587		9.95981	-280.925		9.95981	577.764		32.954		73		30.238	45
	9.95968	38.1712		9.95968	-266.397		9.95968	628.926		32.963		73		30.246	44
	9.95956	-9.84239		9.95956	-219.853		9.95956	660.113		32.971		73		30.254	43
	9.95944	-78.7636		9.95944	-155.747		9.95944	641.025		32.979		74		30.263	42
	9.95932	-148.954		9.95932	-90.2469		9.95932	553.432		32.988		75		30.271	42
	9.9592	-200.946		9.9592	-33.4906		9.9592	403.866		32.996		75		30.279	41
	9.95908	-221.59		9.95908	13.9469		9.95908	226.299		33.004		76		30.288	41
	9.95895	-207.073		9.95895	58.5594		9.95895	71.8066		33.013		78		30.296	40
	9.95883	-162.367		9.95883	107.003		9.95883	-11.3616		33.021		80		30.304	39
	9.95871	-98.1332		9.95871	159.128		9.95871	1.56529		33.029		83		30.313	38
	9.95859	-26.8723		9.95859	205.312		9.95859	100.354		33.038		85		30.321	38
	9.95847	40.1929		9.95847	229.897		9.95847	243.32		33.046		88		30.329	37
	9.95834	94.8071		9.95834	219.213		9.95834	374.714		33.054		91		30.338	36
	9.95822	132.179		9.95822	169.828		9.95822	447.958		33.063		94		30.346	35
	9.9581	150.916		9.9581	92.2344		9.9581	443.866		33.071		98		30.354	35
	9.95798	152.84		9.95798	7.79063		9.95798	375.664		33.079		101		30.363	34
	9.95786	142.636		9.95786	-60.0594		9.95786	279.138		33.088		104		30.371	34
	9.95773	127.016		9.95773	-95.7906		9.95773	193.704		33.096		108		30.379	34
	9.95761	113.158		9.95761	-98.2188		9.95761	144.185		33.104		111		30.388	33
	9.95749	106.679		9.95749	-80.0469		9.95749	132.094		33.113		115		30.396	32
	9.95737	109.848		9.95737	-60.9094		9.95737	139.672		33.121		120		30.404	31
	9.95725	120.94		9.95725	-57.3594		9.95725	143.023		33.129		124		30.413	30
	9.95712	135.122		9.95712	-74.7813		9.95712	126.232		33.138		129		30.421	29
	9.957	146.576		9.957	-104.919		9.957	88.4975		33.146		135		30.429	29
	9.95688	150.872		9.95688	-129.828		9.95688	40.9738		33.154		141		30.438	28
	9.95676	146.5		9.95676	-130.091		9.95676	-3.77511		33.163		147		30.446	28
	9.95664	134.807		9.95664	-93.1344		9.95664	-42.4316		33.171		154		30.454	27
	9.95651	118.641		9.95651	-18.1531		9.95651	-84.5229		33.179		161		30.463	26
	9.95639	100.571		9.95639	84.1562		9.95639	-146.246		33.188		169		30.471	26
	9.95627	81.7636		9.95627	195.981		9.95627	-237.847		33.196		177		30.479	25
	9.95615	62.1522		9.95615	298.4		9.95615	-352.335		33.204		187		30.488	24
	9.95603	41.6304		9.95603	376.278		9.95603	-463.025		33.213		197		30.496	24
	9.9559	21.3234		9.9559	420.591		9.9559	-532.886		33.221		208		30.504	23
	9.95578	3.90217		9.95578	428.219		9.95578	-531.878		33.229		220		30.513	21
	9.95566	-7.46739		9.95566	400.634		9.95566	-453.457		33.238		233		30.521	20
	9.95554	-11.0027		9.95554	342.716		9.95554	-321.134		33.246		247		30.529	18
	9.95542	-7.79891		9.95542	262.275		9.95542	-180.506		33.254		261		30.538	17
	9.9553	-1.79891		9.9553	169.903		9.9553	-79.6763		33.263		277		30.546	16
	9.95517	2.02989		9.95517	78.0781		9.95517	-47.1722		33.271		294		30.554	15
	9.95505	0.538043		9.95505	-0.8625		9.95505	-78.2045		33.279		311		30.563	14
	9.95493	-5.47011		9.95493	-57.7406		9.95493	-136.29		33.288		330		30.571	13
	9.95481	-11.2527		9.95481	-89.1313		9.95481	-169.794		33.296		350		30.579	13
	9.95469	-10.712		9.95469	-98.4531		9.95469	-135.67		33.304		371		30.588	12
	9.95456	-0.3913		9.95456	-94.5719		9.95456	-19.255		33.313		393		30.596	12
	9.95444	17.2337		9.95444	-88.4938		9.95444	158.931		33.321		416		30.604	11
	9.95432	33.3913		9.95432	-89.3		9.95432	352.02		33.329		441		30.613	10
	9.9542	36.2473		9.9542	-101.059		9.9542	506.399		33.338		466		30.621	9
	9.95408	16.6658		9.95408	-121.809		9.95408	582.733		33.346		493		30.629	9
	9.95396	-26.269		9.95396	-144.703		9.95396	569.121		33.354		521		30.638	8
	9.95383	-82.9891		9.95383	-160.666		9.95383	481.851		33.363		550		30.646	7
	9.95371	-136.043		9.95371	-161.347		9.95371	355.37		33.371		580		30.654	6
	9.95359	-166.957		9.95359	-141.45		9.95359	227.743		33.379		612		30.663	6
	9.95347	-164.342		9.95347	-99.8406		9.95347	128.705		33.388		644		30.671	5
	9.95335	-129.484		9.95335	-39.6656		9.95335	74.4113		33.396		677		30.679	5
	9.95322	-76.5326		9.95322	32.475		9.95322	68.6523		33.404		712		30.688	4
	9.9531	-26.8505		9.9531	107.928		9.9531	106.892		33.413		747		30.696	3
	9.95298	0.05163		9.95298	177.738		9.95298	179.152		33.421		784		30.704	3
	9.95286	-5.01902		9.95286	234.534		9.95286	270.179		33.429		821		30.713	2
	9.95274	-37.0897		9.95274	274		9.95274	358.565		33.438		859		30.721	2
	9.95261	-79.4158		9.95261	295.303		9.95261	418.217		33.446		898		30.729	1
	9.95249	-111.111		9.95249	300.141		9.95249	424.47		33.454		937		30.738	1
	9.95237	-116.359		9.95237	290.775		9.95237	363.746		33.463		976		30.746	0
	9.95225	-91.0543		9.95225	267.953		9.95225	242.224		33.471		1016		30.754	0
	9.95213	-43.9429		9.95213	230.266		9.95213	87.9213		33.479		1056
	9.952	7.87228		9.952	175.619		9.952	-57.0145		33.488		1097
	9.95188	46.7147		9.95188	104.606		9.95188	-152.008		33.496		1137
	9.95176	61.606		9.95176	23.9469		9.95176	-175.149		33.504		1178
	9.95164	51.8859		9.95164	-52.2375		9.95164	-133.246		33.513		1218
	9.95152	25.9402		9.95152	-105.206		9.95152	-59.1755		33.521		1259
	9.95139	-3.71196		9.95139	-118.053		9.95139	3.13895		33.529		1298
	9.95127	-26.1793		9.95127	-83.4656		9.95127	19.2173		33.538		1338
	9.95115	-36.0353		9.95115	-8.95		9.95115	-20.0405		33.546		1377
	9.95103	-33.7473		9.95103	83.7313		9.95103	-95.1493		33.554		1414
	9.95091	-23.2337		9.95091	165.766		9.95091	-169.266		33.563		1451
	9.95078	-8.5462		9.95078	212.281		9.95078	-208.075		33.571		1487
	9.95066	8.34511		9.95066	212.369		9.95066	-197.705		33.579		1522
	9.95054	27.356		9.95054	173.022		9.95054	-150.999		33.588		1555
	9.95042	48.3342		9.95042	114.506		9.95042	-98.5379		33.596		1586
	9.9503	68.8777		9.9503	59.2969		9.9503	-69.216		33.604		1616
	9.95018	83.7418		9.95018	19.975		9.95018	-71.1886		33.613		1643
	9.95005	86.5516		9.95005	-7.26563		9.95005	-84.3276		33.621		1669
	9.94993	73.0951		9.94993	-39.6094		9.94993	-69.4768		33.629		1693
	9.94981	44.356		9.94981	-95.9688		9.94981	9.23828		33.638		1714
	9.94969	7.36956		9.94969	-182.672		9.94969	160.463		33.646		1733
	9.94957	-26.9429		9.94957	-284.353		9.94957	353.279		33.654		1750
	9.94944	-48.1821		9.94944	-366.025		9.94944	524.561		33.663		1764
	9.94932	-51.0109		9.94932	-386.713		9.94932	604.329		33.671		1776
	9.9492	-37.5598		9.9492	-319.038		9.9492	547.755		33.679		1785
	9.94908	-16.3424		9.94908	-165.003		9.94908	358.344		33.688		1791
	9.94896	1.91304		9.94896	40.175		9.94896	90.166		33.696		1794
	9.94884	9.54891		9.94884	239.519		9.94884	-173.126		33.704		1794
	9.94871	5.71196		9.94871	376.344		9.94871	-353.531		33.713		1792
	9.94859	-3.28804		9.94859	417.131		9.94859	-411.822		33.721		1786
	9.94847	-7.36413		9.94847	364.519		9.94847	-362.966		33.729		1778
	9.94835	1.81522		9.94835	254.166		9.94835	-266.327		33.738		1767
	9.94823	25.7989		9.94823	137.325		9.94823	-195.275		33.746		1752
	9.9481	57.2228		9.9481	57.5656		9.9481	-200.67		33.754		1734
	9.94798	81.856		9.94798	33.2156		9.94798	-285.695		33.763		1713
	9.94786	84.0734		9.94786	53.5031		9.94786	-404.079		33.771		1689
	9.94774	53.4918		9.94774	89.5062		9.94774	-482.564		33.779		1663
	9.94762	-9.94293		9.94762	113.194		9.94762	-456.977		33.788		1634
	9.94749	-94.6549		9.94749	113.966		9.94749	-304.819		33.796		1603
	9.94737	-180.486		9.94737	103.703		9.94737	-59.0918		33.804		1569
	9.94725	-245.068		9.94725	108.047		9.94725	203.073		33.813		1532
	9.94713	-271.168		9.94713	149.081		9.94713	391.816		33.821		1494
	9.94701	-252.44		9.94701	229.622		9.94701	441.719		33.829		1454
	9.94688	-195.579		9.94688	328.384		9.94688	338.392		33.838		1412
	9.94676	-118.261		9.94676	409.228		9.94676	123.297		33.846		1368
	9.94664	-43.6141		9.94664	439.975		9.94664	-124.316		33.854		1323
	9.94652	6.92935		9.94652	410.425		9.94652	-319.542		33.863		1276
	9.9464	20.0625		9.9464	339.512		9.9464	-403.77		33.871		1227
	9.94627	-5.6087		9.94627	266.897		9.94627	-363.376		33.879		1176
	9.94615	-59.6033		9.94615	232.934		9.94615	-228.878		33.888		1124
	9.94603	-123.182		9.94603	257.278		9.94603	-57.101		33.896		1071
	9.94591	-175.457		9.94591	327.8		9.94591	94.2034		33.904		1016
	9.94579	-199.821		9.94579	406.075		9.94579	187.845		33.913		960
	9.94567	-188.707		9.94567	447.291		9.94567	216.54		33.921		905
	9.94554	-145.122		9.94554	424.309		9.94554	198.237		33.929		848
	9.94542	-80.6658		9.94542	343.153		9.94542	161.893		33.938		790
	9.9453	-10.9348		9.9453	241.356		9.9453	131.656		33.946		733
	9.94518	49.8342		9.94518	169.281		9.94518	116.828		33.954		675
	9.94506	92.8342		9.94506	163.706		9.94506	111.232		33.963		617
	9.94493	116.084		9.94493	227.287		9.94493	100.651		33.971		559
	9.94481	122.989		9.94481	324.875		9.94481	73.4152		33.979		501
	9.94469	119.158		9.94469	399.247		9.94469	28.3775		33.988		444
	9.94457	109.179		9.94457	398.966		9.94457	-23.5045		33.996		387
	9.94445	94.9946		9.94445	304.413		9.94445	-64.3164		34.004		329
	9.94432	76.4022		9.94432	139.072		9.94432	-78.0971		34.013		273
	9.9442	53.1168		9.9442	-39.9656		9.9442	-59.0723		34.021		217
	9.94408	26.8098		9.94408	-167.841		9.94408	-15.3878		34.029		162
	9.94396	1.68478		9.94396	-201.444		9.94396	33.1752		34.038		107
	9.94384	-17.106		9.94384	-138.519		9.94384	62.2726		34.046		53
	9.94371	-26.4239		9.94371	-17.2281		9.94371	51.7048		34.054		0
	9.94359	-27.7364		9.94359	102.916		9.94359	-7.70089
	9.94347	-27.5815		9.94347	169.028		9.94347	-111.434
	9.94335	-35.0543		9.94335	157.719		9.94335	-243.263
	9.94323	-57.0489		9.94323	82.3344		9.94323	-380.463
	9.94311	-93.5788		9.94311	-17.8813		9.94311	-499.934
	9.94298	-135.666		9.94298	-100.163		9.94298	-583.072
	9.94286	-167.5		9.94286	-139.647		9.94286	-618.281
	9.94274	-172.459		9.94274	-139.334		9.94274	-601.278
	9.94262	-140.625		9.94262	-123.934		9.94262	-534.143
	9.9425	-74.3913		9.9425	-122.097		9.9425	-424.263
	9.94237	10.7364		9.94237	-147.388		9.94237	-283.657
	9.94225	90.9103		9.94225	-188.597		9.94225	-128.47
	9.94213	142.533		9.94213	-214.919		9.94213	22.1401
	9.94201	151.101		9.94201	-193.103		9.94201	148.351
	9.94189	116.402		9.94189	-107.503		9.94189	233.206
	9.94177	51.8668		9.94177	27.8781		9.94177	266.359
	9.94164	-21.5272		9.94164	172.062		9.94164	246.646
	9.94152	-83.8967		9.94152	273.663		9.94152	182.195
	9.9414	-123.633		9.9414	293.366		9.9414	87.8683
	9.94128	-140.095		9.94128	221.522		9.94128	-19.0388
	9.94116	-140.954		9.94116	82.3125		9.94116	-123.029
	9.94103	-136.038		9.94103	-77.15		9.94103	-212.787
	9.94091	-131.16		9.94091	-207.366		9.94091	-281.02
	9.94079	-125.141		9.94079	-276.597		9.94079	-322.397
	9.94067	-111.443		9.94067	-281.556		9.94067	-331.5
	9.94055	-83.2962		9.94055	-244.438		9.94055	-302.651
	9.94042	-39.2826		9.94042	-198.975		9.94042	-232.465
	9.9403	13.8288		9.9403	-173.181		9.9403	-124.099
	9.94018	62.7582		9.94018	-177.397		9.94018	9.27176
	9.94006	93.1413		9.94006	-202.784		9.94006	144.438
	9.93994	96.0245		9.93994	-229.775		9.93994	252.958
	9.93981	71.9348		9.93981	-241.009		9.93981	309.676
	9.93969	30.413		9.93969	-231.413		9.93969	301.624
	9.93957	-14.8071		9.93957	-210.388		9.93957	233.143
	9.93945	-52.4457		9.93945	-195.313		9.93945	124.399
	9.93933	-78.6495		9.93933	-200.631		9.93933	3.4389
	9.9392	-97.6114		9.9392	-228.456		9.9392	-104.884
	9.93908	-117.59		9.93908	-266.034		9.93908	-187.973
	9.93896	-144.44		9.93896	-291.116		9.93896	-248.149
	9.93884	-176.334		9.93884	-282.484		9.93884	-297.68
	9.93872	-202.799		9.93872	-230.069		9.93872	-348.754
	9.93859	-208.929		9.93859	-139.669		9.93859	-403.919
	9.93847	-183.011		9.93847	-30.1969		9.93847	-452.349
	9.93835	-123.603		9.93835	74.725		9.93835	-474.491
	9.93823	-42.394		9.93823	156.397		9.93823	-453.058
	9.93811	39.1087		9.93811	206.966		9.93811	-384.708
	9.93799	97.8478		9.93799	229.375		9.93799	-285.751
	9.93786	118.66		9.93786	232.016		9.93786	-187.998
	9.93774	100.489		9.93774	221.787		9.93774	-125.77
	9.93762	56.2582		9.93762	199.719		9.93762	-119.961
	9.9375	6.47011		9.9375	161.778		9.9375	-167.037
	9.93738	-30.4701		9.93738	104.291		9.93738	-238.99
	9.93726	-46.4511		9.93726	30.7344		9.93725	-294.986
	9.93713	-46.4728		9.93713	-44.3281		9.93713	-299.694
	9.93701	-44.6712		9.93701	-97.1625		9.93701	-239.629
	9.93689	-55.7092		9.93689	-102.509		9.93689	-129.605
	9.93677	-85.769		9.93677	-44.0531		9.93677	-6.14816
	9.93665	-127.891		9.93665	77.2219		9.93665	89.0137
	9.93652	-164.014		9.93652	240.85		9.93652	127.291
	9.9364	-173.019		9.9364	412.3		9.9364	104.604
	9.93628	-140.946		9.93628	554.178		9.93628	40.6278
	9.93616	-68.4158		9.93616	638.659		9.93616	-33.0008
	9.93604	28.2418		9.93604	655.925		9.93604	-88.909
	9.93591	122.995		9.93591	615.447		9.93591	-116.095
	9.93579	190.364		9.93579	539.709		9.93579	-121.96
	9.93567	215.38		9.93567	453.616		9.93567	-124.004
	9.93555	198.731		9.93555	374.203		9.93555	-136.576
	9.93543	154.995		9.93543	305.241		9.93543	-160.707
	9.9353	105.092		9.9353	238.572		9.9353	-183.022
	9.93518	66.7391		9.93518	161.216		9.93518	-184.478
	9.93506	47.3886		9.93506	64.4437		9.93506	-153.774
	9.93494	42.6957		9.93494	-49.5313		9.93494	-97.3912
	9.93482	40.7799		9.93482	-166.631		9.93482	-39.668
	9.93469	29.7554		9.93469	-265.903		9.93469	-11.8276
	9.93457	4.55978		9.93457	-328.369		9.93457	-35.1576
	9.93445	-30.2636		9.93445	-345.3		9.93445	-107.328
	9.93433	-63		9.93433	-322.203		9.93433	-199.788
	9.93421	-80.9457		9.93421	-276.531		9.93421	-268.757
	9.93408	-77.0734		9.93408	-230.188		9.93408	-275.206
	9.93396	-53.7663		9.93396	-200.216		9.93396	-204.086
	9.93384	-21.8696		9.93384	-192.059		9.93384	-72.9883
	9.93372	4.32065		9.93372	-198.363		9.93372	74.7182
	9.9336	13.6332		9.9336	-204		9.9336	189.453
	9.93348	2.88587		9.93348	-194.866		9.93348	238.429
	9.93335	-22.1277		9.93335	-166.338		9.93335	220.859
	9.93323	-49.7201		9.93323	-127.369		9.93323	167.786
	9.93311	-67.7065		9.93311	-98.0563		9.93311	126.455
	9.93299	-68.3641		9.93299	-101.684		9.93299	136.738
	9.93287	-50.7391		9.93287	-154.525		9.93287	210.982
	9.93274	-19.5435		9.93274	-257.925		9.93274	326.931
	9.93262	18.2174		9.93262	-396.1		9.93262	437.027
	9.9325	56.7935		9.9325	-540.5		9.9325	489.567
	9.93238	93.3804		9.93238	-658.966		9.93238	451.723
	9.93226	127.342		9.93226	-725.794		9.93226	323.995
	9.93214	157.734		9.93214	-728.884		9.93214	140.015
	9.93201	181.049		9.93201	-671.684		9.93201	-47.3842
	9.93189	190.986		9.93189	-570.019		9.93189	-186.935
	9.93177	180.799		9.93177	-446.091		9.93177	-247.178
	9.93165	147.204		9.93165	-322.406		9.93165	-225.042
	9.93153	93.7364		9.93153	-217.822		9.93153	-142.567
	9.9314	31.3886		9.9314	-145.963		9.9314	-34.9665
	9.93128	-24.394		9.93128	-114.984		9.93128	63.6816
	9.93116	-59.3995		9.93116	-127.031		9.93116	131.108
	9.93104	-66.5734		9.93104	-176.772		9.93104	160.707
	9.93092	-49.3587		9.93092	-249.863		9.93092	159.07
	9.93079	-20.6413		9.93079	-323.459		9.93079	140.092
	9.93067	2.55435		9.93067	-370.538		9.93067	118.95
	9.93055	6.35326		9.93055	-368.209		9.93055	107.917
	9.93043	-13.875		9.93043	-307.472		9.93043	114.247
	9.93031	-51.4864		9.93031	-200.113		9.93031	139.315
	9.93018	-91.5		9.93018	-78.4344		9.93018	178.394
	9.93006	-117.285		9.93006	13.8625		9.93006	221.335
	9.92994	-117.899		9.92994	37.6125		9.92994	254.877
	9.92982	-92.837		9.92982	-25.2469		9.92982	266.896
	9.9297	-52.0326		9.9297	-161.675		9.9297	251.548
	9.92957	-11.269		9.92957	-329.528		9.92957	213.018
	9.92945	14.7799		9.92945	-472.156		9.92945	165.4
	9.92933	18.7446		9.92933	-540.497		9.92933	127.832
	9.92921	3.07065		9.92921	-513.406		9.92921	116.42
	9.92909	-21.9375		9.92909	-407.409		9.92909	136.706
	9.92896	-43.4538		9.92896	-270.625		9.92896	180.677
	9.92884	-52.0707		9.92884	-162.994		9.92884	230.431
	9.92872	-45.5462		9.92872	-130.65		9.92872	267.104
	9.9286	-28.6793		9.9286	-185.863		9.9286	280.562
	9.92848	-9.73641		9.92848	-301.188		9.92848	274.549
	9.92836	4.5462		9.92836	-420.941		9.92836	263.979
	9.92823	12.6386		9.92823	-484.938		9.92823	265.322
	9.92811	18.625		9.92811	-454.081		9.92811	285.067
	9.92799	29.1603		9.92799	-326.572		9.92799	312.815
	9.92787	48.6386		9.92787	-137.681		9.92787	323.742
	9.92775	75.1984		9.92775	56.3469		9.92775	290.188
	9.92762	99.9185		9.92762	202.544		9.92762	197.153
	9.9275	109.897		9.9275	272.344		9.9275	53.6105
	9.92738	94.0598		9.92738	270.262		9.92738	-106.96
	9.92726	48.9239		9.92726	226.784		9.92726	-238.39
	9.92714	-18.4022		9.92714	179.734		9.92714	-301.203
	9.92702	-91.7446		9.92702	153.834		9.92702	-280.576
	9.92689	-151.342		9.92689	148.469		9.92689	-194.047
	9.92677	-181.177		9.92677	139.613		9.92677	-84.767
	9.92665	-174.894		9.92665	94.5906		9.92665	-3.0957
	9.92653	-137.875		9.92653	-7.92813		9.92653	14.9819
	9.92641	-84.6277		9.92641	-162.859		9.92641	-37.4051
	9.92628	-32.8397		9.92628	-336.128		9.92628	-136.791
	9.92616	3.32337		9.92616	-476.394		9.92616	-241.622
	9.92604	17.7772		9.92604	-535.784		9.92604	-311.574
	9.92592	13.3397		9.92592	-490.144		9.92592	-324.406
	9.9258	-1.07065		9.9258	-349.725		9.9258	-282.697
	9.92567	-15.1304		9.92567	-155.559		9.92567	-208.387
	9.92555	-21.3207		9.92555	36.575		9.92555	-129.265
	9.92543	-17.0435		9.92543	177.55		9.92543	-65.2427
	9.92531	-4.03533		9.92531	242.247		9.92531	-21.5778
	9.92519	13.7935		9.92519	236.216		9.92519	8.36914
	9.92507	32.5924		9.92507	189.647		9.92507	33.7667
	9.92494	49.5326		9.92494	142.344		9.92494	56.8206
	9.92482	62.2989		9.92482	126.609		9.92482	69.3583
	9.9247	68.038		9.9247	155.162		9.9247	57.6437
	9.92458	63.0571		9.92458	218.1		9.92458	12.5014
	9.92446	44.1957		9.92446	289.069		9.92446	-61.5834
	9.92433	11.4918		9.92433	336.819		9.92433	-144.332
	9.92421	-29.3696		9.92421	337.369		9.92421	-206.456
	9.92409	-66.7174		9.92409	282.231		9.92409	-222.28
	9.92397	-85.788		9.92397	180.6		9.92397	-181.522
	9.92385	-74.3859		9.92385	55.7125		9.92385	-93.9244
	9.92372	-29.0217		9.92372	-62.7063		9.92372	15.7101
	9.9236	41.4511		9.9236	-147.488		9.9236	119.231
	9.92348	117.128		9.92348	-182.013		9.92348	197.079
	9.92336	173.41		9.92336	-165.425		9.92336	244.03
	9.92324	190.408		9.92324	-113.538		9.92324	266.102
	9.92311	161.31		9.92311	-54.9156		9.92311	271.412
	9.92299	95.962		9.92299	-22.4188		9.92299	261.398
	9.92287	17.5299		9.92287	-42.3125		9.92287	228.68
	9.92275	-46.5109		9.92275	-124.078		9.92275	163.683
	9.92263	-75.4402		9.92263	-254.978		9.92263	66.3197
	9.9225	-63.4864		9.9225	-402.138		9.9225	-44.9149
	9.92238	-21.4728		9.92238	-522.581		9.92238	-133.723
	9.92226	28.7989		9.92226	-578.219		9.92226	-158.94
	9.92214	64.7745		9.92214	-550.413		9.92214	-94.8172
	9.92202	73.2011		9.92202	-447.922		9.92202	51.4188
	9.92189	55.2989		9.92189	-304.688		9.92189	235.049
	9.92177	24.7582		9.92177	-167.594		9.92177	387.175
	9.92165	-0.29348		9.92165	-78.8688		9.92165	441.821
	9.92153	-7.14946		9.92153	-60.2188		9.92153	365.229
	9.92141	4.71467		9.92141	-105.066		9.92141	173.386
	9.92129	23.5027		9.92129	-181.844		9.92129	-71.5276
	9.92116	31.5679		9.92116	-246.672		9.92116	-285.386
	9.92104	15.3016		9.92104	-259.641		9.92104	-396.72
	9.92092	-26.6739		9.92092	-198.306		9.92092	-376.032
	9.9208	-81.4022		9.9208	-63.4781		9.9208	-246.325
	9.92068	-126.742		9.92068	123.406		9.92068	-70.2009
	9.92055	-141.655		9.92055	328.634		9.92055	79.9386
	9.92043	-116.524		9.92043	515.659		9.92043	154.164
	9.92031	-58.4918		9.92031	652.284		9.92031	144.487
	9.92019	11.0353		9.92019	714.278		9.92019	82.9353
	9.92007	65.7065		9.92007	687.087		9.92007	20.5399
	9.91995	86.0163		9.91995	567.7		9.91995	-1.2514
	9.91982	68.1196		9.91982	367.709		9.91982	28.1613
	9.9197	25.394		9.9197	115.816		9.9197	85.0949
	9.91958	-17.8641		9.91958	-143.369		9.91958	126.791
	9.91946	-37.6277		9.91946	-357.288		9.91946	116.441
	9.91934	-20.9375		9.91934	-479.638		9.91934	44.2536
	9.91921	28.7174		9.91921	-486.794		9.91921	-66.656
	9.91909	93.6929		9.91909	-389.194		9.91909	-172.455
	9.91897	150.807		9.91897	-231.075		9.91897	-231.978
	9.91885	181.954		9.91885	-76.475		9.91885	-228.527
	9.91873	181.704		9.91873	14.5531		9.91873	-178.271
	9.9186	158.416		9.9186	10.0156		9.9186	-120.815
	9.91848	128.845		9.91848	-80.3406		9.91848	-97.0968
	9.91836	109.19		9.91836	-208.8		9.91836	-126.766
	9.91824	107.158		9.91824	-309.897		9.91824	-197.423
	9.91812	118.867		9.91812	-329.05		9.91812	-271.735
	9.91799	131.821		9.91799	-246.522		9.91799	-308.719
	9.91787	132.076		9.91787	-85.8344		9.91787	-287.633
	9.91775	111.834		9.91775	97.4437		9.91775	-221.186
	9.91763	73.5571		9.91763	241.372		9.91763	-150.279
	9.91751	28.6821		9.91751	305.691		9.91751	-122.281
	9.91738	-8.20924		9.91738	289.144		9.91738	-163.947
	9.91726	-26.6875		9.91726	227.95		9.91726	-263.482
	9.91714	-25.5272		9.91714	176.431		9.91714	-372.107
	9.91702	-13.0054		9.91702	179.447		9.91702	-425.658
	9.9169	-2.49457		9.9169	249.863		9.9169	-376.324
	9.91677	-5.53533		9.91677	362.038		9.91677	-218.849
	9.91665	-26		9.91665	464.012		9.91665	2.30469
	9.91653	-58.0543		9.91653	502.4		9.91653	209.392
	9.91641	-88.8668		9.91641	447.797		9.91641	324.416
	9.91629	-104.568		9.91629	308.712		9.91629	303.528
	9.91617	-96.538		9.91617	127.806		9.91617	156.635
	9.91604	-65.0326		9.91604	-37.1594		9.91604	-56.9866
	9.91592	-18.6196		9.91592	-138.331		9.91592	-254.799
	9.9158	30.0217		9.9158	-156.759		9.9158	-366.483
	9.91568	69.712		9.91568	-107.378		9.91568	-362.303
	9.91556	94.9266		9.91556	-28.625		9.91556	-261.766
	9.91543	106.723		9.91543	37.0906		9.91543	-119.848
	9.91531	110.185		9.91531	62.4531		9.91531	1.31138
	9.91519	110.087		9.91519	44.8		9.91519	60.9068
	9.91507	107.228		9.91507	3.1875		9.91507	54.6833
	9.91495	97.5		9.91495	-34.4906		9.91495	10.8147
	9.91483	74.3342		9.91483	-46.7063		9.91483	-29.7586
	9.9147	33.3179		9.9147	-28.425		9.9147	-37.2642
	9.91458	-23.4076		9.91458	8.3875		9.91458	-8.68304
	9.91446	-85.4049		9.91446	42.8594		9.91446	32.4874
	9.91434	-136.174		9.91434	57.0063		9.91434	51.19
	9.91422	-158.832		9.91422	44.7563		9.91422	21.7536
	9.91409	-142.984		9.91409	14.0969		9.91409	-56.695
	9.91397	-89.8098		9.91397	-18.3719		9.91397	-158.446
	9.91385	-12.9647		9.91385	-36.8375		9.91385	-243.782
	9.91373	65.5027		9.91373	-34.7813		9.91373	-279.063
	9.91361	122.908		9.91361	-18.3656		9.91361	-253.684
	9.91348	144.34		9.91348	-3.31563		9.91348	-185.126
	9.91336	128.378		9.91336	-7.23125		9.91336	-109.734
	9.91324	87.6957		9.91324	-41.1344		9.91324	-64.1518
	9.91312	44.0734		9.91312	-104.131		9.91312	-67.0996
	9.913	19.7337		9.913	-183.416		9.913	-110.681
	9.91287	28.4402		9.91287	-259.259		9.91287	-165.321
	9.91275	69.9103		9.91275	-312.644		9.91275	-195.416
	9.91263	129.962		9.91263	-332.294		9.91263	-177.4
	9.91251	186.288		9.91251	-318.453		9.91251	-111.087
	9.91239	217.576		9.91239	-282.056		9.91239	-18.8853
	9.91226	212.101		9.91226	-240.056		9.91226	66.2165
	9.91214	172.266		9.91214	-208.672		9.91214	117.3
	9.91202	113.117		9.91202	-197.322		9.91202	126.191
	9.9119	55.5978		9.9119	-205.525		9.9119	106.006
	9.91178	17.4755		9.91178	-223.916		9.91178	82.786
	9.91166	6.00544		9.91166	-239.138		9.91166	81.0742
	9.91153	15.5082		9.91153	-240.441		9.91153	111.12
	9.91141	30.9484		9.91141	-225.338		9.91141	164.226
	9.91129	35.7174		9.91129	-201.381		9.91129	218.264
	9.91117	20.0217		9.91117	-183.016		9.91117	250.096
	9.91105	-14.1549		9.91105	-184.297		9.91105	248.224
	9.91092	-53.8098		9.91092	-210.813		9.91092	219.074
	9.9108	-81.0951		9.9108	-254.694		9.9108	183.813
	9.91068	-82.019		9.91068	-295.938		9.91068	167.443
	9.91056	-53.3886		9.91056	-310.228		9.91056	185.783
	9.91044	-4.70109		9.91044	-280.509		9.91044	236.839
	9.91032	46.1141		9.91032	-206.694		9.91032	300.757
	9.91019	81.0978		9.91019	-108.553		9.91019	348.344
	9.91007	90.7908		9.91007	-19.2625		9.91007	354.039
	9.90995	78.6576		9.90995	28.3625		9.90995	307.43
	9.90983	59.2337		9.90983	17.1031		9.90983	218.217
	9.90971	50.606		9.90971	-45.3156		9.90971	112.722
	9.90958	64.875		9.90958	-127.713		9.90958	23.7472
	9.90946	101.242		9.90946	-187.925		9.90946	-21.8513
	9.90934	145.204		9.90934	-191.063		9.90934	-12.9674
	9.90922	174.579		9.90922	-125.297		9.90922	41.9908
	9.9091	169.709		9.9091	-7.56563		9.9091	118.203
	9.90897	123.087		9.90897	123.388		9.90897	182.767
	9.90885	43.8886		9.90885	223.619		9.90885	205.26
	9.90873	-44.9891		9.90873	262.106		9.90873	167.169
	9.90861	-116.114		9.90861	232.153		9.90861	67.7581
	9.90849	-148.856		9.90849	150.863		9.90849	-75.0377
	9.90836	-137.742		9.90836	48.0094		9.90836	-228.719
	9.90824	-94.0163		9.90824	-49.4781		9.90824	-354.353
	9.90812	-39.8587		9.90812	-129.138		9.90812	-416.793
	9.908	2.05435		9.908	-194.941		9.908	-394.333
	9.90788	18.6277		9.90788	-259.647		9.90788	-285.046
	9.90775	11.5027		9.90775	-332.638		9.90775	-107.684
	9.90763	-5.00543		9.90763	-410.903		9.90763	103.465
	9.90751	-12.0299		9.90751	-478.544		9.90751	308.288
	9.90739	3.72011		9.90739	-515.3		9.90739	471.874
	9.90727	42.6793		9.90727	-508.891		9.90727	573.04
	9.90714	91.4348		9.90714	-463.753		9.90714	607.402
	9.90702	128.611		9.90702	-400.494		9.90702	584.404
	9.9069	134.707		9.9069	-345.831		9.9069	520.325
	9.90678	101.462		9.90678	-318.281		9.90678	430.935
	9.90666	36.3505		9.90666	-317.953		9.90666	327.284
	9.90654	-39.8641		9.90654	-326.463		9.90654	216.134
	9.90641	-101.372		9.90641	-317.803		9.90641	103.753
	9.90629	-127.736		9.90629	-274.388		9.90629	-0.26786
	9.90617	-112.011		9.90617	-199.334		9.90617	-82.5684
	9.90605	-63.2065		9.90605	-117.431		9.90605	-130.329
	9.90593	-2.3125		9.90593	-63.4875		9.90593	-138.599
	9.9058	46.0951		9.9058	-63.6281		9.9058	-116.443
	9.90568	63.0326		9.90568	-119.569		9.90568	-87.454
	9.90556	41.337		9.90556	-204.788		9.90556	-82.6172
	9.90544	-13.2065		9.90544	-275.622		9.90544	-127.408
	9.90532	-85.6087		9.90532	-292.209		9.90532	-228.753
	9.9052	-158.177		9.9052	-238.734		9.9052	-368.311
	9.90507	-216.777		9.90507	-132.494		9.90507	-506.5
	9.90495	-254.432		9.90495	-16.4688		9.90495	-596.731
	9.90483	-271.342		9.90483	60.8687		9.90483	-604.323
	9.90471	-272.158		9.90471	68.8187		9.90471	-521.807
	9.90459	-262.313		9.90459	8.84688		9.90459	-373.424
	9.90446	-245.334		9.90446	-86.7531		9.90446	-206.317
	9.90434	-222.179		9.90434	-170.847		9.90434	-71.921
	9.90422	-192.375		9.90422	-203.613		9.90422	-5.66825
	9.9041	-155.929		9.9041	-169.684		9.9041	-13.93
	9.90398	-114.685		9.90398	-82.05		9.90398	-73.743
	9.90385	-72.2391		9.90385	27.8781		9.90385	-144.869
	9.90373	-32.5842		9.90373	127.669		9.90373	-188.2
	9.90361	1.72554		9.90361	198.744		9.90361	-181.913
	9.90349	30.769		9.90349	241.206		9.90349	-128.333
	9.90337	57.0489		9.90337	267.256		9.90337	-49.3485
	9.90325	83.913		9.90325	288.616		9.90324	26.2751
	9.90312	113.372		9.90312	306.294		9.90312	76.8666
	9.903	144.383		9.903	309.406		9.903	96.3253
	9.90288	172.522		9.90288	283.409		9.90288	93.8797
	9.90276	191.272		9.90276	222.475		9.90276	86.5332
	9.90264	194.462		9.90264	137.547		9.90264	89.1546
	9.90251	178.758		9.90251	54.4281		9.90251	107.697
	9.90239	145.255		9.90239	2.06875		9.90239	138.588
	9.90227	99.5054		9.90227	-2.5		9.90227	173.511
	9.90215	50.0734		9.90215	36.45		9.90215	205.804
	9.90203	6.20652		9.90203	95.6531		9.90203	234.174
	9.9019	-24.4375		9.9019	146.184		9.9019	261.553
	9.90178	-37.3668		9.90178	170.675		9.90178	290.212
	9.90166	-31.6875		9.90166	174.106		9.90166	316.832
	9.90154	-9.6413		9.90154	181.331		9.90154	331.345
	9.90142	24.3696		9.90142	221.769		9.90142	321.131
	9.90129	64.7989		9.90129	309.312		9.90129	278.65
	9.90117	105.715		9.90117	429.091		9.90117	208.225
	9.90105	141.312		9.90105	539.413		9.90105	127.598
	9.90093	166.302		9.90093	589.397		9.90093	62.4247
	9.90081	176.41		9.90081	543.781		9.90081	35.8705
	9.90068	168.957		9.90068	402.094		9.90068	58.1947
	9.90056	143.535		9.90056	201.469		9.90056	121.667
	9.90044	102.429		9.90044	1.025		9.90044	203.591
	9.90032	50.5951		9.90032	-144.65		9.90032	276.055
	9.9002	-4.85598		9.9002	-209.263		9.9002	317.652
	9.90007	-55.7473		9.90007	-203.594		9.90007	321.447
	9.89995	-94.2147		9.89995	-164.988		9.89995	295.59
	9.89983	-114.223		9.89983	-133.594		9.89983	256.969
	9.89971	-112.897		9.89971	-128.738		9.89971	221.882
	9.89959	-91.3696		9.89959	-138.434		9.89959	198.98
	9.89947	-54.9049		9.89947	-127.922		9.89947	188.043
	9.89934	-12.0326		9.89934	-62.2938		9.89934	184.464
	9.89922	27.2663		9.89922	69.5531		9.89922	185.776
	9.8991	54.1114		9.8991	243.616		9.8991	195.42
	9.89898	63.288		9.89898	408.938		9.89898	220.631
	9.89886	55.106		9.89886	511.709		9.89886	265.261
	9.89873	35.5815		9.89873	522.45		9.89873	321.897
	9.89861	14.731		9.89861	451.669		9.89861	368.853
	9.89849	3.16576		9.89849	345.228		9.89849	375.529
	9.89837	8.13315		9.89837	261.6		9.89837	315.063
	9.89825	30.4348		9.89825	242.894		9.89825	178.785
	9.89813	63.5842		9.89813	294.95		9.89813	-14.9568
	9.898	95.7554		9.898	386.719		9.898	-223.029
	9.89788	113.997		9.89788	468.703		9.89788	-391.14
	9.89776	109.185		9.89776	500.069		9.89776	-473.629
	9.89764	79.7799		9.89764	469.378		9.89764	-450.72
	9.89752	32.7989		9.89752	398.047		9.89752	-335.499
	9.89739	-18.4538		9.89739	325.275		9.89739	-167.506
	9.89727	-59.0679		9.89727	283.716		9.89727	3.84347
	9.89715	-77.6875		9.89715	280.184		9.89715	138.126
	9.89703	-70.2038		9.89703	292.544		9.89703	216.461
	9.89691	-40.5435		9.89691	284.587		9.89691	242.702
	9.89678	1.50544		9.89678	230.134		9.89678	234.188
	9.89666	44.3152		9.89666	131.994		9.89666	208.11
	9.89654	78.4402		9.89654	24.1344		9.89654	171.465
	9.89642	99.0462		9.89642	-45.2656		9.89642	119.934
	9.8963	106.052		9.8963	-41.1688		9.8963	45.7533
	9.89617	102.378		9.89617	35.8375		9.89617	-50.7087
	9.89605	91.5842		9.89605	145.106		9.89605	-153.246
	9.89593	76.1821		9.89593	223.372		9.89593	-231.645
	9.89581	57.3505		9.89581	216.069		9.89581	-253.486
	9.89569	35.8668		9.89569	106.537		9.89569	-200.604
	9.89556	13.3859		9.89556	-72.3594		9.89556	-81.6741
	9.89544	-6.9375		9.89544	-250.934		9.89544	66.3267
	9.89532	-21.0082		9.89532	-353.791		9.89532	190.015
	9.8952	-25.2582		9.8952	-334.147		9.8952	240.493
	9.89508	-18.1766		9.89508	-194.45		9.89508	194.152
	9.89495	-1.02989		9.89495	16.5125		9.89495	63.9411
	9.89483	22.7065		9.89483	227.622		9.89483	-104.414
	9.89471	48.7228		9.89471	377.788		9.89471	-249.874
	9.89459	73.3179		9.89459	440.372		9.89459	-319.826
	9.89447	94.0082		9.89447	428.434		9.89447	-289.964
	9.89435	109.041		9.89435	380.172		9.89435	-172.052
	9.89422	116.418		9.89422	334.253		9.89422	-6.91825
	9.8941	113.321		9.8941	309.191		9.8941	153.52
	9.89398	96.8696		9.89398	297.528		9.89398	266.938
	9.89386	66.1033		9.89386	276.441		9.89386	315.159
	9.89374	24.2935		9.89374	227.019		9.89374	307.195
	9.89361	-19.9946		9.89361	149.881		9.89361	270.764
	9.89349	-54.3478		9.89349	67.5		9.89349	237.287
	9.89337	-66.4755		9.89337	11.9187		9.89337	227.617
	9.89325	-49.3967		9.89325	5.29375		9.89325	244.636
	9.89313	-5.53533		9.89313	45.0719		9.89313	275.041
	9.89301	52.5815		9.89301	103.147		9.89301	298.361
	9.89288	105.88		9.89288	140.025		9.89288	298.142
	9.89276	135.467		9.89276	126.734		9.89276	269.9
	9.89264	129.951		9.89264	61.8875		9.89264	222.439
	9.89252	90.0978		9.89252	-25.7688		9.89252	172.57
	9.8924	28.6495		9.8924	-91.5625		9.8924	136.317
	9.89227	-34.7011		9.89227	-98.3875		9.89227	121.016
	9.89215	-81.1332		9.89215	-37.2344		9.89215	122.115
	9.89203	-99.8071		9.89203	66.7719		9.89203	126.006
	9.89191	-91.269		9.89191	166.069		9.89191	117.401
	9.89179	-65.837		9.89179	214.291		9.89179	87.7065
	9.89166	-37.9918		9.89166	189.463		9.89166	40.3976
	9.89154	-19.6277		9.89154	104.719		9.89154	-9.24805
	9.89142	-15.337		9.89142	0.9875		9.89142	-40.2218
	9.8913	-21.712		9.8913	-74.2469		9.8913	-35.159
	9.89118	-30.587		9.89118	-90.9594		9.89118	11.0407
	9.89105	-34.1902		9.89105	-51.0625		9.89105	87.2921
	9.89093	-29.4266		9.89093	13.8		9.89093	169.256
	9.89081	-19.1549		9.89081	59.3781		9.89081	228.33
	9.89069	-10.0734		9.89069	51.6219		9.89069	243.213
	9.89057	-8.56793		9.89057	-16.5688		9.89057	209.199
	9.89044	-16.9076		9.89044	-122.703		9.89044	140.953
	9.89032	-31.8016		9.89032	-226.644		9.89032	67.2056
	9.8902	-45.9103		9.8902	-290.238		9.8902	19.1783
	9.89008	-51.4158		9.89008	-294.434		9.89008	17.507
	9.88996	-43.6196		9.88996	-245.716		9.88996	63.284
	9.88984	-22.8478		9.88984	-169.784		9.88984	137.255
	9.88971	6.15217		9.88971	-97.0719		9.88971	207.741
	9.88959	36.5788		9.88959	-48.0781		9.88959	243.898
	9.88947	62.25		9.88947	-25.9188		9.88947	228.502
	9.88935	79.163		9.88935	-18.6656		9.88935	164.593
	9.88923	85.4103		9.88923	-8.89688		9.88923	73.1111
	9.8891	80.1168		9.8891	15.5594		9.8891	-17.1136
	9.88898	62.6359		9.88898	55.4406		9.88898	-82.1959
	9.88886	33.019		9.88886	100.928		9.88886	-112.684
	9.88874	-6.32337		9.88874	138.003		9.88874	-115.536
	9.88862	-48.8641		9.88862	156.119		9.88862	-108.065
	9.8885	-83.7446		9.8885	152.866		9.8885	-107.489
	9.88837	-98.1168		9.88837	133.781		9.88837	-121.747
	9.88825	-81.7283		9.88825	108.309		9.88825	-146.363
	9.88813	-31.9538		9.88813	84.7406		9.88813	-168.742
	9.88801	43.2147		9.88801	66.9906		9.88801	-177.19
	9.88789	126.038		9.88789	54.2219		9.88789	-169.329
	9.88776	194.095		9.88776	42.6844		9.88776	-154.9
	9.88764	227.793		9.88764	28.0562		9.88764	-151.057
	9.88752	217.326		9.88752	6.97187		9.88752	-172.464
	9.8874	166.242		9.8874	-22.3438		9.8874	-221.645
	9.88728	90.0571		9.88728	-59.6563		9.88728	-285.128
	9.88715	10.6087		9.88715	-101.872		9.88715	-338.08
	9.88703	-51.5245		9.88703	-142.134		9.88703	-355.572
	9.88691	-83.5		9.88691	-170.144		9.88691	-324.904
	9.88679	-83.2364		9.88679	-174.859		9.88679	-252.635
	9.88667	-58.4103		9.88667	-149.456		9.88667	-162.373
	9.88654	-22.3696		9.88654	-96.45		9.88654	-84.1448
	9.88642	10.9511		9.88642	-29.7719		9.88642	-40.558
	9.8863	31.269		9.8863	28.5375		9.8863	-36.6016
	9.88618	34.1549		9.88618	56.9156		9.88618	-58.2366
	9.88606	21.2853		9.88606	44.4469		9.88606	-80.3334
	9.88593	-0.70652		9.88593	-2.39688		9.88593	-79.8396
	9.88581	-22.1359		9.88581	-61.0438		9.88581	-47.3842
	9.88569	-32.5245		9.88569	-102.488		9.88569	8.43192
	9.88557	-23.2962		9.88557	-105.463		9.88557	65.9236
	9.88545	9.375		9.88545	-67.9313		9.88545	101.498
	9.88532	62.2745		9.88532	-9.34375		9.88532	101.12
	9.8852	124.552		9.8852	38.4594		9.8852	66.3002
	9.88508	179.927		9.88508	47.8625		9.88508	12.0257
	9.88496	211.812		9.88496	11.2125		9.88496	-41.5011
	9.88484	209.897		9.88484	-52.7625		9.88484	-78.4012
	9.88472	175.571		9.88472	-106.309		9.88472	-92.772
	9.88459	123.334		9.88459	-110.609		9.88459	-88.0036
	9.88447	76.663		9.88447	-45.8313		9.88447	-71.2486
	9.88435	59.1848		9.88435	77.3969		9.88435	-47.2838
	9.88423	84.5		9.88423	221.403		9.88423	-16.0631
	9.88411	149.12		9.88411	338.522		9.88411	24.3638
	9.88398	232.147		9.88398	393.538		9.88398	71.7578
	9.88386	302.573		9.88386	379.794		9.88386	114.974
	9.88374	331.543		9.88374	320.747		9.88374	134.94
	9.88362	304.476		9.88362	256.05		9.88362	112.296
	9.8835	227.609		9.8835	219.709		9.8835	38.471
	9.88337	125.829		9.88337	222.025		9.88337	-75.8608
	9.88325	32.5435		9.88325	245.178		9.88325	-200.502
	9.88313	-24.0489		9.88313	254.903		9.88313	-295.259
	9.88301	-32.1875		9.88301	221.925		9.88301	-325.848
	9.88289	-0.36685		9.88289	141.378		9.88289	-278.779
	9.88276	47.7446		9.88276	39.05		9.88276	-167.801
	9.88264	84.6223		9.88264	-39.4875		9.88264	-28.3482
	9.88252	91.0625		9.88252	-52.0156		9.88252	97.7009
	9.8824	63.6005		9.8824	17.1969		9.8824	179.611
	9.88228	14.1739		9.88228	146.241		9.88228	209.233
	9.88216	-37.2799		9.88216	283.069		9.88216	200.892
	9.88203	-73.1168		9.88203	368.441		9.88203	180.403
	9.88191	-85.9755		9.88191	363.275		9.88191	169.445
	9.88179	-80.7636		9.88179	267.016		9.88179	173.792
	9.88167	-70.1603		9.88167	118.05		9.88167	181.59
	9.88155	-66.481		9.88155	-23.6938		9.88155	172.164
	9.88142	-74.4348		9.88142	-103.575		9.88142	130.036
	9.8813	-88.5571		9.8813	-95.3969		9.8813	56.0087
	9.88118	-96.5136		9.88118	-10.8281		9.88118	-31.137
	9.88106	-86.25		9.88106	108.347		9.88106	-103.348
	9.88094	-53.1522		9.88094	210.075		9.88094	-137.535
	9.88082	-3.3125		9.88082	253.856		9.88082	-127.239
	9.88069	48.6495		9.88069	224.919		9.88069	-85.1018
	9.88057	86.0598		9.88057	135.766		9.88057	-34.6903
	9.88045	97.6114		9.88045	16.9156		9.88045	3.49051
	9.88033	82.019		9.88033	-97.1219		9.88033	23.5282
	9.88021	47.8995		9.88021	-179.584		9.88021	36.0882
	9.88008	9.26359		9.88008	-216.997		9.88008	59.3387
	9.87996	-20.7989		9.87996	-208.731		9.87996	103.912
	9.87984	-34.9293		9.87984	-163.606		9.87984	161.111
	9.87972	-32.7527		9.87972	-96.6531		9.87972	202.418
	9.8796	-18.519		9.8796	-27.1094		9.8796	192.394
	9.87947	2.89946		9.87947	23.6406		9.87947	109.189
	9.87935	28.9783		9.87935	36.1938		9.87935	-38.2826
	9.87923	59.7065		9.87923	-0.50938		9.87923	-207.054
	9.87911	94.9783		9.87911	-82.8281		9.87911	-334.69
	9.87899	131.198		9.87899	-190.175		9.87899	-366.578
	9.87886	159.568		9.87886	-290.066		9.87886	-283.175
	9.87874	167.84		9.87874	-349.891		9.87874	-113.306
	9.87862	145.277		9.87862	-350.659		9.87862	74.5759
	9.8785	88.6277		9.8785	-295.797		9.8785	200.746
	9.87838	5.96467		9.87838	-209.772		9.87838	209.787
	9.87825	-83.9321		9.87825	-126.116		9.87825	96.7592
	9.87813	-157.12		9.87813	-70.6875		9.87813	-88.8783
	9.87801	-192.856		9.87801	-48.875		9.87801	-264.241
	9.87789	-181.448		9.87789	-44.2875		9.87789	-349.566
	9.87777	-128.092		9.87777	-30.1563		9.87777	-303.652
	9.87765	-51.0109		9.87765	12.275		9.87765	-141.786
	9.87752	25.3451		9.87752	78.8875		9.87752	71.875
	9.8774	79.2527		9.8774	140.469		9.8774	253.482
	9.87728	99.1386		9.87728	155.887		9.87728	336.272
	9.87716	86.7582		9.87716	94.7125		9.87716	297.959
	9.87704	55.1196		9.87704	-42.7813		9.87704	166.823
	9.87691	22.5027		9.87691	-219.675		9.87691	5.09905
	9.87679	5.24185		9.87679	-375.322		9.87679	-121.02
	9.87667	12.1277		9.87667	-451.816		9.87667	-169.907
	9.87655	42.2228		9.87655	-421.2		9.87655	-138.537
	9.87643	86.4158		9.87643	-299.216		9.87643	-57.1582
	9.87631	131.5		9.87631	-138.284		9.87631	30.625
	9.87618	164.897		9.87618	-2.79063		9.87618	90.8231
	9.87606	178.34		9.87606	60.7031		9.87606	113.329
	9.87594	169.59		9.87594	43.0969		9.87594	111.416
	9.87582	142.133		9.87582	-27.6344		9.87582	108.683
	9.8757	103.478		9.8757	-105.741		9.8757	122.121
	9.87557	62.8207		9.87557	-154.619		9.87557	151.219
	9.87545	28.7853		9.87545	-166.15		9.87545	178.952
	9.87533	7.58152		9.87533	-161.494		9.87533	183.191
	9.87521	1.82065		9.87521	-173.344		9.87521	151.254
	9.87509	10.087		9.87509	-220.363		9.87509	88.6272
	9.87496	27.4321		9.87496	-289.45		9.87496	16.4188
	9.87484	46.769		9.87484	-337.478		9.87484	-41.1677
	9.87472	60.9946		9.87472	-313.169		9.87472	-72.214
	9.8746	65.2174		9.8746	-187.853		9.8746	-86.0965
	9.87448	58.4402		9.87448	22.1344		9.87448	-110.237
	9.87435	43.981		9.87435	255.225		9.87435	-175.186
	9.87423	28.3832		9.87423	428.734		9.87423	-295.385
	9.87411	19.1495		9.87411	476.438		9.87411	-455.822
	9.87399	22.1087		9.87399	380.387		9.87399	-612.401
	9.87387	39.4185		9.87387	180.159		9.87387	-707.36
	9.87374	68.9674		9.87374	-46.0094		9.87374	-693.322
	9.87362	105.307		9.87362	-218.966		9.87362	-555.099
	9.8735	141.666		9.8735	-295.766		9.8735	-318.807
	9.87338	172.079		9.87338	-286.934		9.87338	-43.6384
	9.87326	192.793		9.87326	-244.875		9.87326	200.52
	9.87313	202.467		9.87313	-230.088		9.87313	359.796
	9.87301	201.361		9.87301	-273.644		9.87301	415.788
	9.87289	190.223		9.87289	-356.916		9.87289	389.517
	9.87277	169.641		9.87277	-419.994		9.87277	328.853
	9.87265	140.364		9.87265	-395.031		9.87265	285.586
	9.87253	104.345		9.87253	-246.519		9.87253	292.648
	9.8724	65.8152		9.8724	3.38437		9.8724	351.265
	9.87228	31.4348		9.87228	279.203		9.87228	432.838
	9.87216	8.94837		9.87216	485.153		9.87216	493.673
	9.87204	4.52446		9.87204	550.575		9.87204	495.245
	9.87192	19.7446		9.87192	464.5		9.87192	420.901
	9.87179	49.7799		9.87179	281.413		9.87179	282.292
	9.87167	83.8424		9.87167	94.9625		9.87167	113.772
	9.87155	108.34		9.87155	-7.10938		9.87155	-41.7229
	9.87143	111.717		9.87143	15.8938		9.87143	-148.735
	9.87131	89.1875		9.87131	141.059		9.87131	-190.631
	9.87119	45.1929		9.87119	297.062		9.87119	-172.524
	9.87106	-7.74185		9.87106	402.441		9.87106	-115.862
	9.87094	-53.6033		9.87094	406.297		9.87094	-48.1892
	9.87082	-79.2446		9.87082	310.716		9.87082	7.25028
	9.8707	-79.8342		9.8707	164.322		9.8707	38.1529
	9.87058	-60.913		9.87058	32.2844		9.87058	44.4252
	9.87045	-35.9701		9.87045	-39.8531		9.87045	34.9484
	9.87033	-20.4239		9.87033	-48.8313		9.87033	22.0564
	9.87021	-24.6033		9.87021	-30.9469		9.87021	16.2779
	9.87009	-48.9022		9.87009	-36.9688		9.87009	22.9618
	9.86997	-83.4103		9.86997	-99.4875		9.86997	41.2877
	9.86984	-112.356		9.86984	-211.544		9.86984	65.1856
	9.86972	-121.323		9.86972	-328.491		9.86972	85.4478
	9.8696	-103.97		9.8696	-392.078		9.8696	92.4414
	9.86948	-64.9946		9.86948	-363.025		9.86948	79.0346
	9.86936	-17.8995		9.86936	-244.106		9.86936	43.3566
	9.86923	21.4511		9.86923	-80.7		9.86923	-9.32199
	9.86911	42.3152		9.86911	61.5219		9.86911	-66.4202
	9.86899	43.9973		9.86899	129.747		9.86899	-110.451
	9.86887	35.6359		9.86887	110.006		9.86887	-123.92
	9.86875	30.9647		9.86875	32.2656		9.86875	-95.618
	9.86862	40.5707		9.86862	-47.7969		9.86862	-26.0003
	9.8685	65.6087		9.8685	-80.1656		9.8685	70.7729
	9.86838	96.269		9.86838	-47.6219		9.86838	169.879
	9.86826	116.052		9.86826	25.6844		9.86826	243.612
	9.86814	109.927		9.86814	88.7		9.86814	271.568
	9.86802	72.4266		9.86802	92.4969		9.86801	249.237
	9.86789	11.6576		9.86789	17.925		9.86789	191.175
	9.86777	-53.0054		9.86777	-113.15		9.86777	126.748
	9.86765	-98.7364		9.86765	-248.856		9.86765	89.382
	9.86753	-108.997		9.86753	-334.256		9.86753	103.225
	9.86741	-80.7962		9.86741	-339.447		9.86741	172.57
	9.86728	-26.0625		9.86728	-273.809		9.86728	278.694
	9.86716	33.413		9.86716	-179.047		9.86716	385.813
	9.86704	75.0489		9.86704	-105.566		9.86704	454.145
	9.86692	84.3587		9.86692	-85.3063		9.86692	454.824
	9.8668	59.7935		9.8668	-115.9		9.8668	380.61
	9.86668	11.7554		9.86668	-164.397		9.86668	247.934
	9.86655	-43.1576		9.86655	-187.897		9.86655	89.6722
	9.86643	-89.5082		9.86643	-159.319		9.86643	-58.0022
	9.86631	-118.429		9.86631	-83.9938		9.86631	-168.848
	9.86619	-128.921		9.86619	1.96562		9.86619	-234.188
	9.86607	-125.228		9.86607	50.4156		9.86607	-262.259
	9.86594	-112.446		9.86594	26.7688		9.86594	-270.48
	9.86582	-93.1005		9.86582	-71.6125		9.86582	-275.257
	9.8657	-66.5734		9.8657	-213.709		9.8657	-284.662
	9.86558	-31.2609		9.86558	-350.55		9.86558	-297.49
	9.86546	12.2255		9.86546	-439.503		9.86546	-308.384
	9.86533	59.1114		9.86533	-464.103		9.86533	-315.321
	9.86521	101.079		9.86521	-439.156		9.86521	-324.295
	9.86509	129.318		9.86509	-399.094		9.86509	-347.751
	9.86497	138.147		9.86497	-376.756		9.86497	-396.904
	9.86485	127.152		9.86485	-384.325		9.86485	-472.062
	9.86472	100.655		9.86472	-406.941		9.86472	-556.882
	9.8646	64.9158		9.8646	-411.903		9.8646	-620.981
	9.86448	24.9728		9.86448	-368.031		9.86448	-631.235
	9.86436	-16.9076		9.86436	-264.269		9.86436	-567.176
	9.86424	-60.1467		9.86424	-117.419		9.86424	-433.044
	9.86411	-102.935		9.86411	34.9		9.86411	-259.734
	9.86399	-139.609		9.86399	152.169		9.86399	-94.4392
	9.86387	-160.609		9.86387	209.637		9.86387	18.2812
	9.86375	-155.747		9.86375	208.338		9.86375	55.5971
	9.86363	-119.679		9.86363	171.331		9.86363	26.4746
	9.8635	-56.5788		9.8635	129.281		9.8635	-32.6004
	9.86338	18.837		9.86338	103.628		9.86338	-74.8912
	9.86326	85.4293		9.86326	96.7656		9.86326	-65.9054
	9.86314	123.475		9.86314	94.1594		9.86314	-0.52455
	9.86302	122.878		9.86302	76.4469		9.86302	93.6412
	9.8629	87.6576		9.8629	34.2062		9.8629	168.631
	9.86277	34.337		9.86277	-23.575		9.86277	178.7
	9.86265	-15.3641		9.86265	-72.35		9.86265	102.552
	9.86253	-44.0842		9.86253	-84.8438		9.86253	-45.2609
	9.86241	-46.1196		9.86241	-46.9844		9.86241	-219.191
	9.86229	-28.9076		9.86229	31.9937		9.86229	-361.546
	9.86216	-8.13043		9.86216	121.094		9.86216	-426.569
	9.86204	0.910326		9.86204	180.419		9.86204	-398.712
	9.86192	-8.7337		9.86192	179.253		9.86192	-297.119
	9.8618	-32.5408		9.8618	110.403		9.8618	-164.979
	9.86168	-57.5217		9.86168	-6.0875		9.86168	-49.5271
	9.86155	-69.6576		9.86155	-131.553		9.86155	17.6716
	9.86143	-61.587		9.86143	-224.922		9.86143	31.2584
	9.86131	-36.4402		9.86131	-258.959		9.86131	9.62472
	9.86119	-5.85054		9.86119	-229.009		9.86119	-17.9478
	9.86107	16.6359		9.86107	-151.144		9.86107	-27.3145
	9.86094	23.0136		9.86094	-52.0125		9.86094	-10.6487
	9.86082	15.0299		9.86082	43.8062		9.86082	21.9852
	9.8607	2.90489		9.8607	122.434		9.8607	50.2009
	9.86058	-0.68207		9.86058	181.944		9.86058	55.1144
	9.86046	12.087		9.86046	227.044		9.86046	29.0011
	9.86034	39.6712		9.86034	261.484		9.86034	-21.7243
	9.86021	71.9239		9.86021	283.041		9.86021	-80.7799
	9.86009	95.6848		9.86009	284.003		9.86009	-130.361
	9.85997	102.014		9.85997	256.431		9.85997	-158.804
	9.85985	90.9674		9.85985	198.656		9.85985	-163.916
	9.85973	71.2446		9.85973	118.778		9.85973	-151.207
	9.8596	54.8804		9.8596	32.7969		9.8596	-129.141
	9.85948	50.0462		9.85948	-41.8094		9.85948	-104.639
	9.85936	56.1332		9.85936	-93.6594		9.85936	-81.3421
	9.85924	64.0734		9.85924	-121.872		9.85924	-60.8259
	9.85912	61.8832		9.85912	-134.9		9.85912	-45.0781
	9.859	42.4918		9.859	-144.341		9.859	-37.885
	9.85887	9.35598		9.85887	-157.056		9.85887	-43.9104
	9.85875	-23.538		9.85875	-170.003		9.85875	-66.0379
	9.85863	-37.7962		9.85863	-170.863		9.85863	-102.966
	9.85851	-19.9293		9.85851	-144.334		9.85851	-148.878
	9.85839	30.8342		9.85839	-81.1438		9.85839	-195.65
	9.85826	100.481		9.85826	15.0219		9.85826	-236.057
	9.85814	165.274		9.85814	126.463		9.85814	-265.76
	9.85802	201.666		9.85802	227.331		9.85802	-282.447
	9.8579	196.416		9.8579	294.1		9.8579	-282.776
	9.85778	152.049		9.85778	315.803		9.85778	-259.587
	9.85765	85.144		9.85765	299.244		9.85765	-202.483
	9.85753	18.5516		9.85753	266.306		9.85753	-102.997
	9.85741	-28.6196		9.85741	244.372		9.85741	37.3451
	9.85729	-48.413		9.85729	253.841		9.85729	200.73
	9.85717	-45.6522		9.85717	298.247		9.85717	353.31
	9.85704	-33.7527		9.85704	361.625		9.85704	454.463
	9.85692	-27.3261		9.85692	414.409		9.85692	472.572
	9.8568	-35.5897		9.8568	425.6		9.8568	400.675
	9.85668	-59.6114		9.85668	376.059		9.85668	263.87
	9.85656	-94.0054		9.85656	267.234		9.85656	113.179
	9.85643	-131.304		9.85643	121.516		9.85643	6.73828
	9.85631	-166.024		9.85631	-26.0219		9.85631	-14.4308
	9.85619	-196.122		9.85619	-140.994		9.85619	54.8772
	9.85607	-221.44		9.85607	-202.531		9.85607	180.135
	9.85595	-240.807		9.85595	-210.328		9.85595	300.826
	9.85583	-250.109		9.85583	-183.088		9.85583	356.451
	9.8557	-243.13		9.8557	-149.316		9.8557	313.283
	9.85558	-214.853		9.85558	-134.878		9.85558	179.478
	9.85546	-165.291		9.85546	-152.738		9.85546	1.43136
	9.85534	-101.288		9.85534	-199.063		9.85534	-157.111
	9.85522	-34.7935		9.85522	-256.997		9.85522	-243.419
	9.85509	21.8886		9.85509	-305.506		9.85509	-238.491
	9.85497	61.3777		9.85497	-328.794		9.85497	-163.767
	9.85485	84.1332		9.85485	-321.813		9.85485	-69.3178
	9.85473	97.1739		9.85473	-289.709		9.85473	-9.71819
	9.85461	109.193		9.85461	-242.478		9.85461	-19.3959
	9.85449	124.709		9.85449	-188.391		9.85449	-98.7974
	9.85436	140.652		9.85436	-130.472		9.85436	-216.955
	9.85424	147.595		9.85424	-67.9375		9.85424	-327.821
	9.85412	135.264		9.85412	-1.51875		9.85412	-391.518
	9.854	99.5136		9.854	61.1219		9.854	-390.091
	9.85388	46.9076		9.85388	104.406		9.85388	-331.21
	9.85375	-5.9375		9.85375	110.2		9.85375	-239.863
	9.85363	-38.4647		9.85363	68.1219		9.85363	-144.064
	9.85351	-35.0054		9.85351	-14.5313		9.85351	-62.673
	9.85339	7.83696		9.85339	-109.444		9.85339	-1.14118
	9.85327	78.9837		9.85327	-174.038		9.85327	44.3164
	9.85314	156.97		9.85314	-167.631		9.85314	78.464
	9.85302	218.527		9.85302	-70.3656		9.85302	100.921
	9.8529	247.652		9.8529	103.656		9.8529	106.309
	9.85278	241.049		9.85278	306.425		9.85278	90.3153
	9.85266	207.878		9.85266	470.975		9.85266	57.1219
	9.85253	164.459		9.85253	536.259		9.85253	22.5126
	9.85241	126.916		9.85241	471.672		9.85241	9.30106
	9.85229	105.255		9.85229	290.516		9.85229	36.5597
	9.85217	101.291		9.85217	46.0063		9.85217	108.192
	9.85205	110.402		9.85205	-188.847		9.85205	207.542
	9.85192	125.312		9.85192	-349.078		9.85192	301.938
	9.8518	139.389		9.8518	-401.172		9.8518	355.855
	9.85168	147.973		9.85168	-352.525		9.85168	346.53
	9.85156	147.815		9.85156	-243.369		9.85156	274.249
	9.85144	136.155		9.85144	-126.156		9.85144	161.963
	9.85131	111.043		9.85131	-42.3844		9.85131	44.3652
	9.85119	73.3261		9.85119	-7.5625		9.85119	-48.0246
	9.85107	29.0788		9.85107	-10.2375		9.85107	-101.677
	9.85095	-9.70652		9.85095	-23.75		9.85095	-123.372
	9.85083	-27.8913		9.85083	-23.3875		9.85083	-132.769
	9.85071	-13.2038		9.85071	0.50625		9.85071	-148.605
	9.85058	36.8288		9.85058	39.8094		9.85058	-176.204
	9.85046	110.777		9.85046	76.5875		9.85046	-203.146
	9.85034	184.924		9.85034	96.0531		9.85034	-205.459
	9.85022	231.122		9.85022	96.5719		9.85022	-161.085
	9.8501	228.024		9.8501	90.4875		9.8501	-63.5477
	9.84997	170.821		9.84997	95.4531		9.84997	71.3016
	9.84985	74.6576		9.84985	121.334		9.84985	208.984
	9.84973	-30.4239		9.84973	160.809		9.84973	308.765
	9.84961	-111.234		9.84961	189.797		9.84961	338.882
	9.84949	-144.777		9.84949	178.556		9.84949	287.705
	9.84937	-127.13		9.84937	108.078		9.84937	166.475
	9.84924	-73.7418		9.84924	-16.9469		9.84924	3.46959
	9.84912	-11.1168		9.84912	-166.225		9.84912	-166.649
	9.849	36.0272		9.849	-294.944		9.849	-313.205
	9.84888	55.9728		9.84888	-363.331		9.84888	-415.681
	9.84876	54.1277		9.84876	-355.075		9.84876	-464.879
	9.84863	48.3913		9.84863	-285.441		9.84863	-460.765
	9.84851	58.288		9.84851	-194.541		9.84851	-409.789
	9.84839	93.5326		9.84839	-128.7		9.84839	-323.359
	9.84827	147.842		9.84827	-118.772		9.84827	-217.242
	9.84815	201.174		9.84815	-165.831		9.84815	-110.241
	9.84802	229.231		9.84802	-241.222		9.84802	-20.8231
	9.8479	215.476		9.8479	-300.697		9.8479	38.0399
	9.84778	159.739		9.84778	-305.769		9.84778	63.5296
	9.84766	79.1712		9.84766	-241.809		9.84766	64.2188
	9.84754	1.14946		9.84754	-124.475		9.84754	56.2751
	9.84741	-48.4592		9.84741	8.11875		9.84741	55.7031
	9.84729	-56.0408		9.84729	113.122		9.84729	70.3139
	9.84717	-25.1087		9.84717	161.6		9.84717	95.7868
	9.84705	26.5598		9.84705	149.309		9.84705	118.414
	9.84693	75.8424		9.84693	95.2281		9.84693	123.419
	9.8468	104.606		9.8468	29.6656		9.8468	104.579
	9.84668	106.81		9.84668	-21.1563		9.84668	69.4964
	9.84656	89.3478		9.84656	-46.1656		9.84656	37.161
	9.84644	66.9239		9.84644	-51.075		9.84644	28.4082
	9.84632	54.0299		9.84632	-51.0531		9.84632	54.1657
	9.84619	57.9728		9.84619	-59.3313		9.84619	108.029
	9.84607	76.1658		9.84607	-78.4781		9.84607	167.782
	9.84595	98.3478		9.84595	-99.1594		9.84595	205.767
	9.84583	112.177		9.84583	-106.45		9.84583	203.084
	9.84571	109.087		9.84571	-89.8375		9.84571	160.098
	9.84559	87.7962		9.84559	-50.8313		9.84559	97.3284
	9.84546	54.1114		9.84546	-3.70313		9.84546	45.7715
	9.84534	17.7473		9.84534	31.0375		9.84534	31.3825
	9.84522	-11.9022		9.84522	37.1094		9.84522	61.8304
	9.8451	-29.0299		9.8451	10.8719		9.8451	122.66
	9.84498	-32.519		9.84498	-36.6875		9.84498	185.075
	9.84486	-24.9864		9.84486	-85.5656		9.84486	221.256
	9.84473	-10.7853		9.84473	-116.906		9.84473	218.884
	9.84461	5.78261		9.84461	-122.297		9.84461	186.889
	9.84449	21.3533		9.84449	-107.334		9.84449	149.04
	9.84437	33.4674		9.84437	-87.5688		9.84437	128.92
	9.84425	40.2364		9.84425	-79.3969		9.84425	134.704
	9.84412	40.2826		9.84412	-90.6563		9.84412	152.783
	9.844	33.1576		9.844	-116.219		9.844	154.711
	9.84388	19.8451		9.84388	-140.866		9.84388	114.548
	9.84376	2.91304		9.84376	-148.016		9.84376	27.6702
	9.84364	-14.1087		9.84364	-129.622		9.84364	-79.6205
	9.84351	-27.9375		9.84351	-91.975		9.84351	-156.235
	9.84339	-36.7038		9.84339	-54.1094		9.84339	-146.903
	9.84327	-40.4918		9.84327	-39.3094		9.84327	-18.344
	9.84315	-40.875		9.84315	-63.6844		9.84315	221.452
	9.84303	-39.7908		9.84303	-127.191		9.84303	520.64
	9.8429	-38.4375		9.8429	-211.519		9.8429	799.944
	9.84278	-36.9402		9.84278	-285.878		9.84278	981.529
	9.84266	-35.0462		9.84266	-318.288		9.84266	1017.95
	9.84254	-33.4402		9.84254	-287.547		9.84254	908.788
	9.84242	-34.712		9.84242	-191.044		9.84242	698.358
	9.8423	-43.1332		9.8423	-45.5344		9.8423	456.235
	9.84217	-62.9212		9.84217	118.897		9.84217	249.88
	9.84205	-95.5543		9.84205	268.856		9.84205	121.151
	9.84193	-137.435		9.84193	377.678		9.84193	75.7812
	9.84181	-179.261		9.84181	432.191		9.84181	88.3482
	9.84169	-207.924		9.84169	434.519		9.84169	118.373
	9.84156	-210.603		9.84156	399.413		9.84156	129.089
	9.84144	-179.658		9.84144	348.587		9.84144	100.731
	9.84132	-116.418		9.84132	304.244		9.84132	34.0165
	9.8412	-32.1495		9.8412	283.312		9.8412	-55.353
	9.84108	54.5		9.84108	293.419		9.84108	-146.744
	9.84095	122.859		9.84095	331.256		9.84095	-223.69
	9.84083	156.674		9.84083	383.534		9.84083	-278.584
	9.84071	149.304		9.84071	430.613		9.84071	-312.345
	9.84059	105.804		9.84059	452.375		9.84059	-330.939
	9.84047	41.1386		9.84047	434.95		9.84047	-341.426
	9.84034	-24.913		9.84034	376.341		9.84034	-349.311
	9.84022	-74.3397		9.84022	288.491		9.84022	-357.567
	9.8401	-96.6332		9.8401	194.525		9.8401	-366.655
	9.83998	-91.6821		9.83998	121.172		9.83998	-374.784
	9.83986	-68.8315		9.83986	88.825		9.83986	-378.308
	9.83973	-42.5462		9.83973	102.8		9.83973	-372.684
	9.83961	-26.3098		9.83961	149.641		9.83961	-354.266
	9.83949	-27.2147		9.83949	200.562		9.83949	-322.57
	9.83937	-43.2962		9.83937	221.347		9.83937	-281.705
	9.83925	-64.7174		9.83925	185.306		9.83925	-239.792
	9.83912	-78.3098		9.83912	84.425		9.83912	-205.947
	9.839	-73.6087		9.839	-65.9438		9.839	-186.113
	9.83888	-47.75		9.83888	-230.881		9.83888	-179.925
	9.83876	-7.12228		9.83876	-367.075		9.83876	-180.737
	9.83864	35.0788		9.83864	-437.322		9.83864	-179.174
	9.83852	64.4212		9.83852	-422.953		9.83852	-168.527
	9.83839	71.4592		9.83839	-329.744		9.83839	-148.747
	9.83827	55.894		9.83827	-185.319		9.83827	-126.401
	9.83815	26.6495		9.83815	-29.4563		9.83815	-110.086
	9.83803	-2.12772		9.83803	98.8844		9.83803	-103.767
	9.83791	-17.4049		9.83791	173.044		9.83791	-102.245
	9.83778	-12.9457		9.83778	184.822		9.83778	-92.2935
	9.83766	8.25272		9.83766	143.878		9.83766	-59.9219
	9.83754	35.913		9.83754	71.6031		9.83754	-0.32227
	9.83742	57.644		9.83742	-7.72813		9.83742	75.2902
	9.8373	64.8071		9.8373	-74.8938		9.8373	141.011
	9.83718	56.0054		9.83718	-120.1		9.83718	166.715
	9.83705	36.6467		9.83705	-143.084		9.83705	133.456
	9.83693	14.8886		9.83693	-149.706		9.83693	45.9012
	9.83681	-3.5625		9.83681	-147.113		9.83681	-65.6627
	9.83669	-18.8777		9.83669	-139.703		9.83669	-156.532
	9.83657	-36.6522		9.83657	-127.397		9.83657	-187.81
	9.83644	-63.7908		9.83644	-106.638		9.83644	-146.044
	9.83632	-102.913		9.83632	-73.1969		9.83632	-51.8541
	9.8362	-148.679		9.8362	-25.5438		9.8362	48.1683
	9.83608	-188.383		9.83608	32.9406		9.83608	103.619
	9.83596	-207.122		9.83596	93.8281		9.83596	86.1816
	9.83583	-195.125		9.83583	145.619		9.83583	6.09933
	9.83571	-153.47		9.83571	177.394		9.83571	-90.0879
	9.83559	-94.9783		9.83559	182.606		9.83559	-140.822
	9.83547	-39.3696		9.83547	161.662		9.83547	-100.138
	9.83535	-4.73641		9.83535	122.228		9.83535	37.3577
	9.83522	0.418478		9.83522	76.85		9.83522	230.292
	9.8351	-19.4049		9.8351	38.6875		9.8351	407.34
	9.83498	-49.8342		9.83498	16.7188		9.83498	499.837
	9.83486	-74.6033		9.83486	12.2125		9.83486	474.742
	9.83474	-84.3668		9.83474	18.0969		9.83474	351.592
	9.83461	-81.4837		9.83461	21.5688		9.83461	194.644
	9.83449	-78.0734		9.83449	9.35		9.83449	83.2771
	9.83437	-88.1603		9.83437	-26.3406		9.83437	74.5731
	9.83425	-118.024		9.83425	-83.5219		9.83425	176.005
	9.83413	-160.239		9.83413	-149.631		9.83413	341.438
	9.83401	-195.022		9.83401	-205.069		9.834	492.412
	9.83388	-199.005		9.83388	-229.738		9.83388	554.474
	9.83376	-157.291		9.83376	-210.359		9.83376	491.314
	9.83364	-72.6957		9.83364	-145.541		9.83364	320.688
	9.83352	32.9701		9.83352	-46.4188		9.83352	105.247
	9.8334	126.978		9.8334	67.4344		9.8334	-76.6853
	9.83327	179.663		9.83327	175.303		9.83327	-166.018
	9.83315	177.807		9.83315	262.647		9.83315	-147.282
	9.83303	130.742		9.83303	325.391		9.83303	-52.0033
	9.83291	65.9103		9.83291	369.256		9.83291	58.8839
	9.83279	15.788		9.83279	404.534		9.83279	123.982
	9.83267	2.3587		9.83267	438.781		9.83267	107.614
	9.83254	26.7337		9.83254	471.278		9.83254	11.8541
	9.83242	69.087		9.83242	492.003		9.83242	-129.318
	9.8323	99.0679		9.8323	486.238		9.8323	-268.811
	9.83218	91.5924		9.83218	442.775		9.83218	-367.817
	9.83206	40.3152		9.83206	361.869		9.83206	-409.848
	9.83193	-37.9076		9.83193	258.728		9.83193	-402.257
	9.83181	-109.91		9.83181	159.931		9.83181	-366.857
	9.83169	-141.171		9.83169	93.5906		9.83169	-326.094
	9.83157	-111.785		9.83157	77.0469		9.83157	-292.125
	9.83145	-25.8614		9.83145	107.562		9.83145	-263.443
	9.83132	89.9185		9.83132	160.9		9.83132	-229.004
	9.8312	197.717		9.8312	199.259		9.8312	-176.32
	9.83108	264.375		9.83108	186.147		9.83108	-98.8421
	9.83096	274.345		9.83096	102.181		9.83096	0.559431
	9.83084	234.149		9.83084	-44.95		9.83084	110.491
	9.83071	167.014		9.83071	-221.206		9.83071	214.729
	9.83059	101.027		9.83059	-377.85		9.83059	296.6
	9.83047	56.8043		9.83047	-469.769		9.83047	342.815
	9.83035	40.2554		9.83035	-472.759		9.83035	346.553
	9.83023	43.0571		9.83023	-392.572		9.83023	310.013
	9.8301	49.5462		9.8301	-261.697		9.8301	245.88
	9.82998	45.7826		9.82998	-125.313		9.82998	176.297
	9.82986	26.1875		9.82986	-22.6		9.82986	127.818
	9.82974	-5.03804		9.82974	28.4281		9.82974	122.474
	9.82962	-37.4728		9.82962	35.9156		9.82962	167.55
	9.82949	-60.3505		9.82949	26.9375		9.82949	248.765
	9.82937	-67.4293		9.82937	31.825		9.82937	331.495
	9.82925	-58.5924		9.82925	67.5062		9.82925	371.663
	9.82913	-38.2092		9.82913	127.884		9.82913	333.347
	9.82901	-11.9565		9.82901	185.859		9.82901	205.89
	9.82889	15.6332		9.82889	206.178		9.82889	12.2614
	9.82876	41.7092		9.82876	163.097		9.82876	-196.528
	9.82864	63.913		9.82864	54.3719		9.82864	-359.967
	9.82852	79.1332		9.82852	-95.1719		9.82852	-432.084
	9.8284	83.6033		9.8284	-242.453		9.8284	-400.322
	9.82828	74.712		9.82828	-343.453		9.82828	-290.283
	9.82815	53.4837		9.82815	-371.284		9.82815	-153.937
	9.82803	25.8179		9.82803	-326.678		9.82803	-46.5695
	9.82791	1.11685		9.82791	-236.231		9.82791	-3.35798
	9.82779	-11.5408		9.82779	-139.363		9.82779	-26.4983
	9.82767	-7.86685		9.82767	-70.2188		9.82767	-88.471
	9.82755	9.11956		9.82755	-42.925		9.82755	-149.019
	9.82742	30.1821		9.82742	-46.8781		9.82742	-176.523
	9.8273	44.3804		9.8273	-54.0125		9.8273	-162.757
	9.82718	44.7011		9.82718	-34.05		9.82718	-123.817
	9.82706	31.7473		9.82706	29.5781		9.82706	-87.7065
	9.82694	13.1549		9.82694	130.9		9.82694	-76.1091
	9.82681	-1.06793		9.82681	243.641		9.82681	-90.8147
	9.82669	-4.79348		9.82669	333.191		9.82669	-112.436
	9.82657	0.092391		9.82657	372.478		9.82657	-111.9
	9.82645	4.44022		9.82645	353.997		9.82645	-68.1836
	9.82633	-2.52446		9.82633	292.494		9.82633	18.0273
	9.8262	-25.5082		9.8262	217.287		9.8262	122.669
	9.82608	-57.8234		9.82608	158.188		9.82608	209.966
	9.82596	-82.125		9.82596	131.869		9.82596	251.293
	9.82584	-77.7092		9.82584	135.047		9.82584	240.819
	9.82572	-31.3207		9.82572	147.384		9.82572	199.12
	9.82559	53.9973		9.82559	142.3		9.82559	162.31
	9.82547	157		9.82547	100.228		9.82547	162.271
	9.82535	245.185		9.82535	18		9.82535	208.472
	9.82523	288		9.82523	-89.7219		9.82523	281.491
	9.82511	270.446		9.82511	-197.141		9.82511	342.171
	9.82498	200.386		9.82498	-278.478		9.82498	352.094
	9.82486	105.872		9.82486	-318.191		9.82486	294.951
	9.82474	23.3777		9.82474	-315.691		9.82474	187.476
	9.82462	-17.7446		9.82462	-283.106		9.82462	73.9537
	9.8245	-7.29348		9.8245	-238.009		9.8245	6.476
	9.82437	42.7554		9.82437	-195.222		9.82437	20.5246
	9.82425	105.323		9.82425	-161.638		9.82425	117.694
	9.82413	151.655		9.82413	-136.069		9.82413	263.938
	9.82401	164.359		9.82401	-113.181		9.82401	403.885
	9.82389	143.861		9.82389	-88.65		9.82389	484.159
	9.82377	105.647		9.82377	-62.4375		9.82377	474.594
	9.82364	70.4592		9.82364	-38.5281		9.82364	377.94
	9.82352	52.981		9.82352	-21.7031		9.82352	224.714
	9.8234	55.0679		9.8234	-13.8188		9.8234	57.2293
	9.82328	66.6603		9.82328	-11.975		9.82328	-88.6384
	9.82316	73.3288		9.82316	-10.0094		9.82316	-195.205
	9.82304	65.7418		9.82304	-2.35		9.82304	-263.986
	9.82291	45.5		9.82291	12.0375		9.82291	-307.504
	9.82279	24.0707		9.82279	28.1687		9.82279	-337.972
	9.82267	15.5272		9.82267	37.1812		9.82267	-359.523
	9.82255	27.3723		9.82255	31.1719		9.82255	-367.693
	9.82243	54.9728		9.82243	8.075		9.82243	-355.243
	9.8223	83.0462		9.8223	-26.1125		9.8223	-319.727
	9.82218	93.8261		9.82218	-59.4281		9.82218	-267.663
	9.82206	77.5543		9.82206	-79.35		9.82206	-212.645
	9.82194	39.5163		9.82194	-78.9938		9.82194	-168.557
	9.82182	-0.65217		9.82182	-60.8219		9.82182	-142.146
	9.82169	-17.6467		9.82169	-35.7219		9.82169	-129.45
	9.82157	6.97826		9.82157	-17.9375		9.82157	-118.361
	9.82145	74.6087		9.82145	-18.2063		9.82145	-95.8524
	9.82133	167.128		9.82133	-38.6563		9.82133	-55.8384
	9.82121	253.821		9.82121	-71.9875		9.82121	-3.1543
	9.82108	304.484		9.82108	-105.3		9.82108	48.5393
	9.82096	302.59		9.82096	-126.569		9.82096	83.81
	9.82084	252.264		9.82084	-130.322		9.82084	93.591
	9.82072	175.842		9.82072	-119.65		9.82072	80.0781
	9.8206	103.459		9.8206	-103.641		9.8206	55.9026
	9.82048	59.8234		9.82048	-91.8219		9.82048	38.1487
	9.82035	54.3913		9.82035	-88.6313		9.82035	40.3585
	9.82023	79.3043		9.82023	-91.1594		9.82023	66.4844
	9.82011	115.277		9.82011	-91.2656		9.82011	109.329
	9.81999	141.924		9.81999	-80.9969		9.81999	153.715
	9.81987	147.139		9.81987	-58.2094		9.81987	182.337
	9.81974	131.106		9.81974	-29.1031		9.81974	181.512
	9.81962	103.696		9.81962	-6.04375		9.81962	144.827
	9.8195	77.4348		9.8195	-1.50313		9.8195	74.1434
	9.81938	60.3179		9.81938	-21.1		9.81938	-21.197
	9.81926	52.2853		9.81926	-59.5063		9.81926	-125.975
	9.81913	46.913		9.81913	-101.6		9.81913	-221.099
	9.81901	36.6929		9.81901	-128.672		9.81901	-286.514
	9.81889	18.5924		9.81889	-126.984		9.81889	-305.558
	9.81877	-3.61957		9.81877	-94.6063		9.81877	-270.41
	9.81865	-21.5		9.81865	-43.1125		9.81865	-186.804
	9.81852	-27.2609		9.81852	6.79063		9.81852	-75.3125
	9.8184	-19.1576		9.8184	34.0187		9.8184	32.8404
	9.81828	-3.66033		9.81828	26.1969		9.81828	105.29
	9.81816	7.01902		9.81816	-14.825		9.81816	120.266
	9.81804	0.9375		9.81804	-73.4219		9.81804	75.6487
	9.81791	-27.0815		9.81791	-126.381		9.81791	-9.23689
	9.81779	-71.9076		9.81779	-151.919		9.81779	-100.798
	9.81767	-119.397		9.81767	-137.772		9.81767	-164.812
	9.81755	-152.168		9.81755	-85.1031		9.81755	-180.693
	9.81743	-157.101		9.81743	-6.95313		9.81743	-149.828
	9.8173	-131.144		9.8173	77.4562		9.8173	-93.8393
	9.81718	-82.8533		9.81718	149.934		9.81718	-43.5645
	9.81706	-29.0435		9.81706	198.963		9.81706	-23.9425
	9.81694	11.75		9.81694	221.853		9.81694	-42.1945
	9.81682	26.1902		9.81682	223.181		9.81682	-85.1507
	9.8167	10.6603		9.8167	210.841		9.8167	-126.918
	9.81657	-28.1332		9.81657	191.728		9.81657	-142.952
	9.81645	-76.2446		9.81645	169.05		9.81645	-123.234
	9.81633	-117.69		9.81633	142		9.81633	-77.7386
	9.81621	-139.726		9.81621	107.591		9.81621	-31.3267
	9.81609	-136.508		9.81609	63.6031		9.81609	-10.6292
	9.81596	-110.361		9.81596	11.1969		9.81596	-29.7112
	9.81584	-70.606		9.81584	-43.8625		9.81584	-81.9741
	9.81572	-30.5951		9.81572	-91.9406		9.81572	-142.644
	9.8156	-3.82065		9.8156	-122		9.8156	-180.83
	9.81548	0.005435		9.81548	-125.116		9.81548	-175.208
	9.81536	-22.0516		9.81536	-97.9063		9.81536	-125.47
	9.81523	-65.0027		9.81523	-44.6719		9.81523	-53.7123
	9.81511	-117.149		9.81511	22.7437		9.81511	5.25112
	9.81499	-163.655		9.81499	87.6562		9.81499	20.1074
	9.81487	-191.505		9.81487	133.2		9.81487	-21.7801
	9.81475	-194.25		9.81475	147.691		9.81475	-107.433
	9.81462	-174.568		9.81462	128.619		9.81462	-202.846
	9.8145	-143.44		9.8145	83.7812		9.8145	-267.045
	9.81438	-115.957		9.81438	28.8125		9.81438	-269.39
	9.81426	-105.353		9.81426	-18.125		9.81426	-202.568
	9.81414	-117.63		9.81414	-42.5063		9.81414	-85.8803
	9.81401	-149.106		9.81401	-38.0219		9.81401	42.214
	9.81389	-187.962		9.81389	-7.825		9.81389	138.888
	9.81377	-219.06		9.81377	37.9531		9.81377	172.846
	9.81365	-229.897		9.81365	86.9562		9.81365	135.245
	9.81353	-215.057		9.81353	129.253		9.81353	41.9378
	9.8134	-177.484		9.8134	159.881		9.8134	-73.1013
	9.81328	-126.348		9.81328	178.319		9.81328	-170.043
	9.81316	-72.9511		9.81316	185.906		9.81316	-216.554
	9.81304	-26.8043		9.81304	183.35		9.81304	-197.748
	9.81292	6.4375		9.81292	170.262		9.81292	-119.968
	9.81279	24.8342		9.81279	147.231		9.81279	-7.78878
	9.81267	28.6114		9.81267	119.078		9.81267	104.293
	9.81255	18.8859		9.81255	96.4781		9.81255	182.736
	9.81243	-2.39402		9.81243	93.7656		9.81243	205.149
	9.81231	-31.3424		9.81231	122.506		9.81231	166.925
[truncated: 81,161 more rows]
